# Supplementary material for: Pyrazino[2,3-b]indolizine-10-carbonitrile
Source: Acta Crystallogr Sect E Struct Rep Online. 2009 Mar 14;65(Pt 4):o772–3. doi: 10.1107/S1600536809008939 (PMC2969041; doi:10.1107/S1600536809008939)
Supplement: Supplementary file 1 [file e-65-0o772-sup1.cif]

##############################################################################
###                                                                        ###
###        Electronic paper (Acta Crystallographica Section E)             ###
###                                                                        ###
##############################################################################
#                                                                            #
# This CIF contains the data in a paper accepted for publication in Acta     #
# Crystallographica Section E. It conforms to the requirements of Notes      #
# for Authors for Section E, and has been peer reviewed under the auspices   #
# of the IUCr Commission on Journals.                                        #
#                                                                            #
# Full details of the Crystallographic Information File format               #
# are given in the paper "The Crystallographic Information File (CIF):       #
# a New Standard Archive File for Crystallography" by S. R. Hall, F. H.      #
# Allen and I. D. Brown [Acta Cryst. (1991), A47, 655-685].                  #
#                                                                            #
# The current version of the core CIF dictionary is obtainable from          #
# ftp://ftp.iucr.org/pub/cif_core.dic. The current version number is 2.4.    #
#                                                                            #
# Software is freely available for graphical display of the structure(s) in  #
# this CIF.  For information consult the CIF home page http://www.iucr.org/  #
# cif/home.html                                                              #
#                                                                            #
# This file may be used for bona fide research purposes within the           #
# scientific community so long as proper attribution is given to the journal # 
# article from which it was obtained.                                        #
#                                                                            #
##############################################################################
                                             
data_I
_audit_creation_method     SHELXL-97
_chemical_name_systematic
;
Pyrazino[2,3-b]indolizine-10-carbonitrile
;
_chemical_name_common     ?
_chemical_formula_moiety     'C11 H6 N4'
_chemical_formula_sum     'C11 H6 N4'
_chemical_formula_iupac     'C11 H6 N4'
_chemical_formula_weight     194.20
_chemical_melting_point     ?
_symmetry_cell_setting     'monoclinic'
_symmetry_space_group_name_H-M     'P 21/c'
_symmetry_space_group_name_Hall     '-P 2ybc'
loop_
    _symmetry_equiv_pos_as_xyz
    'x, y, z'
    '-x, y+1/2, -z+1/2'
    '-x, -y, -z'
    'x, -y-1/2, z-1/2'
_cell_length_a     3.8515(5)
_cell_length_b     14.147(2)
_cell_length_c     16.606(3)
_cell_angle_alpha     90.00
_cell_angle_beta     91.260(14)
_cell_angle_gamma     90.00
_cell_volume     904.6(2)
_cell_formula_units_Z     4
_cell_measurement_reflns_used     6832
_cell_measurement_theta_min     2.99
_cell_measurement_theta_max     25.00
_cell_measurement_temperature     295(2)
_exptl_crystal_description     needle
_exptl_crystal_colour     orange-green
_exptl_crystal_size_max     0.30
_exptl_crystal_size_mid     0.08
_exptl_crystal_size_min     0.06
_exptl_crystal_density_diffrn     1.426
_exptl_crystal_density_meas     ?
_exptl_crystal_density_method     'not measured'
_exptl_crystal_F_000     400
_exptl_absorpt_coefficient_mu     0.092
_exptl_absorpt_correction_type     'multi-scan'
_exptl_absorpt_process_details     '(CrysAlis RED; Oxford Diffraction, 2008)'
_exptl_absorpt_correction_T_min     0.992
_exptl_absorpt_correction_T_max     0.999
_exptl_special_details
;
Empirical absorption correction using spherical harmonics,
implemented in SCALE3 ABSPACK scaling algorithm.
;
_diffrn_ambient_temperature     295(2)
_diffrn_radiation_type     MoK\a
_diffrn_radiation_wavelength     0.71073
_diffrn_radiation_source     'Enhance (Mo) X-ray Source'
_diffrn_radiation_monochromator     graphite
_diffrn_measurement_device_type     'Oxford Diffraction Ruby CCD'
_diffrn_measurement_method     \w
_diffrn_detector_area_resol_mean     10.4002
_diffrn_reflns_number     6832
_diffrn_reflns_av_R_equivalents     0.0323
_diffrn_reflns_av_sigmaI/netI     0.0250
_diffrn_reflns_theta_min     3.13
_diffrn_reflns_theta_max     25.05
_diffrn_reflns_theta_full     25.05
_diffrn_measured_fraction_theta_max     0.996
_diffrn_measured_fraction_theta_full     0.996
_diffrn_reflns_limit_h_min     -4
_diffrn_reflns_limit_h_max     4
_diffrn_reflns_limit_k_min     -16
_diffrn_reflns_limit_k_max     15
_diffrn_reflns_limit_l_min     -18
_diffrn_reflns_limit_l_max     19
_diffrn_standards_number     0
_diffrn_standards_interval_count     ?
_diffrn_standards_interval_time     ?
_diffrn_standards_decay_%     ?
_refine_special_details
;
Refinement of <i>F</i>^2^ against ALL reflections. The weighted <i>R</i>-factor
<i>wR</i> and goodness of fit <i>S</i> are based on <i>F</i>^2^, conventional
<i>R</i>-factors <i>R</i> are based on <i>F</i>, with <i>F</i> set to zero for
negative <i>F</i>^2^. The threshold expression of <i>F</i>^2^ >
\s(<i>F</i>^2^) is used only for calculating <i>R</i>-factors(gt) <i>etc</i>.
and is not relevant to the choice of reflections for refinement.
<i>R</i>-factors based on <i>F</i>^2^ are statistically about twice as large
as those based on <i>F</i>, and <i>R</i>- factors based on ALL data will be
even larger.
;
_reflns_number_total     1606
_reflns_number_gt     1186
_reflns_threshold_expression     I>2\s(I)
_refine_ls_structure_factor_coef     Fsqd
_refine_ls_matrix_type     full
_refine_ls_R_factor_all     0.0541
_refine_ls_R_factor_gt     0.0400
_refine_ls_wR_factor_gt     0.1062
_refine_ls_wR_factor_ref     0.1112
_refine_ls_goodness_of_fit_ref     1.018
_refine_ls_restrained_S_all     1.018
_refine_ls_number_reflns     1606
_refine_ls_number_parameters     137
_refine_ls_number_restraints     0
_refine_ls_hydrogen_treatment     constr
_refine_ls_weighting_scheme     calc
_refine_ls_weighting_details
                 'calc w=1/[\s^2^(Fo^2^)+(0.0745P)^2^] where P=(Fo^2^+2Fc^2^)/3'
_atom_sites_solution_hydrogens     geom
_atom_sites_solution_primary     direct
_atom_sites_solution_secondary     difmap
_refine_ls_shift/su_max     0.000
_refine_ls_shift/su_mean     0.000
_refine_diff_density_max     0.176
_refine_diff_density_min     -0.149
_refine_ls_extinction_method     'SHELXL97 (Sheldrick, 2008)'
_refine_ls_extinction_coef     0.017(5)
_refine_ls_extinction_expression
                                  'Fc^*^=kFc[1+0.001xFc^2^\l^3^/sin(2\q)]^-1/4^'
loop_
    _atom_type_symbol
    _atom_type_description
    _atom_type_scat_dispersion_real
    _atom_type_scat_dispersion_imag
    _atom_type_scat_source
    'C' 'C' 0.0033 0.0016
                         'International Tables Vol C Tables 4.2.6.8 and 6.1.1.4'
    'H' 'H' 0.0000 0.0000
                         'International Tables Vol C Tables 4.2.6.8 and 6.1.1.4'
    'N' 'N' 0.0061 0.0033
                         'International Tables Vol C Tables 4.2.6.8 and 6.1.1.4'
_computing_data_collection     'CrysAlis CCD (Oxford Diffraction, 2008)'
_computing_cell_refinement     'CrysAlis RED (Oxford Diffraction, 2008)'
_computing_data_reduction     'CrysAlis RED (Oxford Diffraction, 2008)'
_computing_structure_solution     'SHELXS97 (Sheldrick, 2008)'
_computing_structure_refinement     'SHELXL97 (Sheldrick, 2008)'
_computing_molecular_graphics     'ORTEPII (Johnson, 1976)'
_computing_publication_material
                            'SHELXL97 (Sheldrick, 2008) and PLATON (Spek, 2009)'
loop_
    _atom_site_type_symbol
    _atom_site_label
    _atom_site_fract_x
    _atom_site_fract_y
    _atom_site_fract_z
    _atom_site_U_iso_or_equiv
    _atom_site_adp_type
    _atom_site_calc_flag
    _atom_site_refinement_flags
    _atom_site_occupancy
    _atom_site_disorder_assembly
    _atom_site_disorder_group
    N N1 0.1906(3) 0.18749(8) 0.01142(7) 0.0395(3) Uani d . 1 . .
    C C2 0.3590(4) 0.15549(12) -0.05644(9) 0.0463(4) Uani d . 1 . .
    H H2 0.4296 0.0928 -0.0597 0.056 Uiso calc R 1 . .
    C C3 0.4196(4) 0.21534(13) -0.11734(10) 0.0541(5) Uani d . 1 . .
    H H3 0.5303 0.1943 -0.1632 0.065 Uiso calc R 1 . .
    C C4 0.3135(4) 0.31070(13) -0.11094(11) 0.0554(5) Uani d . 1 . .
    H H4 0.3574 0.3523 -0.1529 0.066 Uiso calc R 1 . .
    C C5 0.1475(4) 0.34299(12) -0.04437(10) 0.0506(4) Uani d . 1 . .
    H H5 0.0804 0.4060 -0.0415 0.061 Uiso calc R 1 . .
    C C6 0.0772(4) 0.28097(10) 0.02016(9) 0.0412(4) Uani d . 1 . .
    C C7 -0.0876(4) 0.29055(10) 0.09485(9) 0.0431(4) Uani d . 1 . .
    C C8 -0.0708(4) 0.20124(11) 0.13408(9) 0.0410(4) Uani d . 1 . .
    N N9 -0.1882(3) 0.17236(10) 0.20656(8) 0.0500(4) Uani d . 1 . .
    C C10 -0.1199(4) 0.08189(13) 0.22182(10) 0.0538(5) Uani d . 1 . .
    H H10 -0.1906 0.0569 0.2706 0.065 Uiso calc R 1 . .
    C C11 0.0522(4) 0.02209(12) 0.16866(10) 0.0528(4) Uani d . 1 . .
    H H11 0.0890 -0.0403 0.1844 0.063 Uiso calc R 1 . .
    N N12 0.1684(3) 0.04892(9) 0.09592(8) 0.0482(4) Uani d . 1 . .
    C C13 0.1002(3) 0.13879(10) 0.08115(9) 0.0387(4) Uani d . 1 . .
    C C14 -0.2351(4) 0.37523(12) 0.12502(10) 0.0528(5) Uani d . 1 . .
    N N15 -0.3567(4) 0.44383(12) 0.14836(11) 0.0782(5) Uani d . 1 . .
loop_
    _atom_site_aniso_label
    _atom_site_aniso_U_11
    _atom_site_aniso_U_22
    _atom_site_aniso_U_33
    _atom_site_aniso_U_12
    _atom_site_aniso_U_13
    _atom_site_aniso_U_23
    N1 0.0429(6) 0.0342(7) 0.0413(7) 0.0010(5) -0.0001(5) -0.0047(5)
    C2 0.0487(8) 0.0447(9) 0.0455(9) 0.0043(7) 0.0020(7) -0.0093(7)
    C3 0.0561(10) 0.0600(12) 0.0466(10) 0.0024(8) 0.0074(8) -0.0039(8)
    C4 0.0558(9) 0.0571(11) 0.0533(11) -0.0042(8) 0.0013(8) 0.0129(8)
    C5 0.0533(9) 0.0398(9) 0.0586(11) -0.0007(7) -0.0023(8) 0.0044(8)
    C6 0.0401(7) 0.0331(8) 0.0501(10) -0.0016(6) -0.0033(7) -0.0045(7)
    C7 0.0463(8) 0.0351(9) 0.0479(9) 0.0010(6) 0.0007(7) -0.0075(7)
    C8 0.0407(8) 0.0406(9) 0.0415(9) -0.0042(6) -0.0013(6) -0.0059(7)
    N9 0.0535(7) 0.0499(10) 0.0467(9) -0.0028(6) 0.0035(6) -0.0017(6)
    C10 0.0568(9) 0.0560(12) 0.0485(10) -0.0065(8) 0.0020(8) 0.0058(8)
    C11 0.0607(9) 0.0430(10) 0.0543(10) -0.0034(8) -0.0049(8) 0.0086(8)
    N12 0.0545(7) 0.0373(8) 0.0525(8) 0.0030(6) -0.0043(6) -0.0006(6)
    C13 0.0407(7) 0.0339(9) 0.0413(9) -0.0012(6) -0.0026(6) -0.0032(6)
    C14 0.0552(9) 0.0436(11) 0.0597(11) 0.0000(8) 0.0016(8) -0.0123(8)
    N15 0.0841(11) 0.0517(11) 0.0992(13) 0.0092(8) 0.0080(10) -0.0274(9)
_geom_special_details
;
 All esds (except the esd in the dihedral angle between two l.s. planes)
 are estimated using the full covariance matrix.  The cell esds are taken
 into account individually in the estimation of esds in distances, angles
 and torsion angles; correlations between esds in cell parameters are only
 used when they are defined by crystal symmetry.  An approximate (isotropic)
 treatment of cell esds is used for estimating esds involving l.s. planes.
;
loop_
    _geom_bond_atom_site_label_1
    _geom_bond_atom_site_label_2
    _geom_bond_site_symmetry_2
    _geom_bond_distance
    _geom_bond_publ_flag
    N1 C2 . 1.3883(19) ?
    N1 C13 . 1.3980(18) ?
    N1 C6 . 1.4014(18) ?
    C2 C3 . 1.343(2) ?
    C2 H2 . 0.9300 ?
    C3 C4 . 1.414(3) ?
    C3 H3 . 0.9300 ?
    C4 C5 . 1.368(2) ?
    C4 H4 . 0.9300 ?
    C5 C6 . 1.416(2) ?
    C5 H5 . 0.9300 ?
    C6 C7 . 1.412(2) ?
    C7 C14 . 1.422(2) ?
    C7 C8 . 1.422(2) ?
    C8 N9 . 1.3580(19) ?
    C8 C13 . 1.419(2) ?
    N9 C10 . 1.330(2) ?
    C10 C11 . 1.400(2) ?
    C10 H10 . 0.9300 ?
    C11 N12 . 1.352(2) ?
    C11 H11 . 0.9300 ?
    N12 C13 . 1.3201(19) ?
    C14 N15 . 1.149(2) ?
loop_
    _geom_angle_atom_site_label_1
    _geom_angle_atom_site_label_2
    _geom_angle_atom_site_label_3
    _geom_angle_site_symmetry_1
    _geom_angle_site_symmetry_3
    _geom_angle
    _geom_angle_publ_flag
    C2 N1 C13 . . 129.87(13) ?
    C2 N1 C6 . . 122.96(13) ?
    C13 N1 C6 . . 107.18(11) ?
    C3 C2 N1 . . 119.85(15) ?
    C3 C2 H2 . . 120.1 ?
    N1 C2 H2 . . 120.1 ?
    C2 C3 C4 . . 119.29(15) ?
    C2 C3 H3 . . 120.4 ?
    C4 C3 H3 . . 120.4 ?
    C5 C4 C3 . . 121.36(16) ?
    C5 C4 H4 . . 119.3 ?
    C3 C4 H4 . . 119.3 ?
    C4 C5 C6 . . 120.35(16) ?
    C4 C5 H5 . . 119.8 ?
    C6 C5 H5 . . 119.8 ?
    N1 C6 C7 . . 109.19(12) ?
    N1 C6 C5 . . 116.18(13) ?
    C7 C6 C5 . . 134.63(14) ?
    C6 C7 C14 . . 125.53(14) ?
    C6 C7 C8 . . 107.47(12) ?
    C14 C7 C8 . . 126.98(15) ?
    N9 C8 C13 . . 122.01(14) ?
    N9 C8 C7 . . 131.34(14) ?
    C13 C8 C7 . . 106.65(13) ?
    C10 N9 C8 . . 112.96(13) ?
    N9 C10 C11 . . 123.77(15) ?
    N9 C10 H10 . . 118.1 ?
    C11 C10 H10 . . 118.1 ?
    N12 C11 C10 . . 124.36(15) ?
    N12 C11 H11 . . 117.8 ?
    C10 C11 H11 . . 117.8 ?
    C13 N12 C11 . . 111.60(13) ?
    N12 C13 N1 . . 125.19(13) ?
    N12 C13 C8 . . 125.30(14) ?
    N1 C13 C8 . . 109.50(13) ?
    N15 C14 C7 . . 179.0(2) ?
loop_
    _geom_torsion_atom_site_label_1
    _geom_torsion_atom_site_label_2
    _geom_torsion_atom_site_label_3
    _geom_torsion_atom_site_label_4
    _geom_torsion_site_symmetry_1
    _geom_torsion_site_symmetry_2
    _geom_torsion_site_symmetry_3
    _geom_torsion_site_symmetry_4
    _geom_torsion
    _geom_torsion_publ_flag
    C13 N1 C2 C3 . . . . 179.88(14) ?
    C6 N1 C2 C3 . . . . 0.1(2) ?
    N1 C2 C3 C4 . . . . 0.6(2) ?
    C2 C3 C4 C5 . . . . -0.6(2) ?
    C3 C4 C5 C6 . . . . -0.1(2) ?
    C2 N1 C6 C7 . . . . 179.16(12) ?
    C13 N1 C6 C7 . . . . -0.67(14) ?
    C2 N1 C6 C5 . . . . -0.79(19) ?
    C13 N1 C6 C5 . . . . 179.38(12) ?
    C4 C5 C6 N1 . . . . 0.8(2) ?
    C4 C5 C6 C7 . . . . -179.16(15) ?
    N1 C6 C7 C14 . . . . 179.76(14) ?
    C5 C6 C7 C14 . . . . -0.3(3) ?
    N1 C6 C7 C8 . . . . 1.01(15) ?
    C5 C6 C7 C8 . . . . -179.06(15) ?
    C6 C7 C8 N9 . . . . 179.88(14) ?
    C14 C7 C8 N9 . . . . 1.2(3) ?
    C6 C7 C8 C13 . . . . -0.94(16) ?
    C14 C7 C8 C13 . . . . -179.67(14) ?
    C13 C8 N9 C10 . . . . 1.07(19) ?
    C7 C8 N9 C10 . . . . -179.86(16) ?
    C8 N9 C10 C11 . . . . -0.5(2) ?
    N9 C10 C11 N12 . . . . -0.1(3) ?
    C10 C11 N12 C13 . . . . 0.2(2) ?
    C11 N12 C13 N1 . . . . 179.34(12) ?
    C11 N12 C13 C8 . . . . 0.4(2) ?
    C2 N1 C13 N12 . . . . 1.2(2) ?
    C6 N1 C13 N12 . . . . -178.99(13) ?
    C2 N1 C13 C8 . . . . -179.75(12) ?
    C6 N1 C13 C8 . . . . 0.07(14) ?
    N9 C8 C13 N12 . . . . -1.1(2) ?
    C7 C8 C13 N12 . . . . 179.60(14) ?
    N9 C8 C13 N1 . . . . 179.82(11) ?
    C7 C8 C13 N1 . . . . 0.55(15) ?
loop_
    _geom_hbond_atom_site_label_D
    _geom_hbond_atom_site_label_H
    _geom_hbond_atom_site_label_A
    _geom_hbond_site_symmetry_A
    _geom_hbond_distance_DH
    _geom_hbond_distance_HA
    _geom_hbond_distance_DA
    _geom_hbond_angle_DHA
    _geom_hbond_publ_flag
    C2 H2 N12 3_655 0.93 2.61 3.487(2) 157 y
data_global
_journal_date_recd_electronic     2009-02-10
_journal_date_accepted     2009-03-11
_journal_name_full     'Acta Crystallographica, Section E'
_journal_year     2009
_journal_volume     65
_journal_issue      4
_journal_page_first     o772
_journal_page_last     o773
_journal_paper_category     QO
_journal_coeditor_code     WW2144
_publ_contact_author_name     'Dr Artur Sikorski'
_publ_contact_author_address
;
University of Gda\'nsk
Faculty of Chemistry
Sobieskiego 18/19
80-952 Gda\'nsk
Poland
;
_publ_contact_author_email     art@chem.univ.gda.pl
_publ_contact_author_fax     '+48 58 523 54 25'
_publ_contact_author_phone     '+48 58 523 54 25'
_publ_section_title
;
Pyrazino[2,3-<i>b</i>]indolizine-10-carbonitrile
;
loop_
    _publ_author_name
    _publ_author_footnote
    _publ_author_address
    'Stefa\'nska, Anita' .
;
University of Gda\'nsk
Faculty of Chemistry
Sobieskiego 18/19
80-952 Gda\'nsk
Poland
;
    'Zarzecza\'nska, Dorota' .
;
University of Gda\'nsk
Faculty of Chemistry
Sobieskiego 18/19
80-952 Gda\'nsk
Poland
;
    'Ossowski, Tadeusz' .
;
University of Gda\'nsk
Faculty of Chemistry
Sobieskiego 18/19
80-952 Gda\'nsk
Poland
;
    'Sikorski, Artur' .
;
University of Gda\'nsk
Faculty of Chemistry
Sobieskiego 18/19
80-952 Gda\'nsk
Poland
;
