# Supplementary material for: Pyrazino[2,3-b]indolizine-10-carbonitrile
Source: Acta Crystallogr Sect E Struct Rep Online. 2009 Mar 14;65(Pt 4):o772–3. doi: 10.1107/S1600536809008939 (PMC2969041; doi:10.1107/S1600536809008939)
Supplement: Supplementary file 2 [file e-65-0o772-Isup2.hkl]

# 
# h,k,l, Fc-squared, Fo-squared, sigma(Fo-squared) and status flag 
# 
data_I
_shelx_title ' as020708 in P2(1)/c' 
_shelx_refln_list_code          4 
_shelx_F_calc_maximum      138.80 
_exptl_crystal_F_000       400.00 
_reflns_d_resolution_high  0.8394 
 
loop_ 
 _symmetry_equiv_pos_as_xyz 
 'x, y, z' 
 '-x, y+1/2, -z+1/2' 
 '-x, -y, -z' 
 'x, -y-1/2, z-1/2' 
 
_cell_length_a     3.8515 
_cell_length_b    14.1466 
_cell_length_c    16.6059 
_cell_angle_alpha  90.000 
_cell_angle_beta   91.260 
_cell_angle_gamma  90.000 
 
_shelx_F_squared_multiplier     1.000 
 
loop_ 
 _refln_index_h 
 _refln_index_k 
 _refln_index_l 
 _refln_F_squared_calc 
 _refln_F_squared_meas 
 _refln_F_squared_sigma 
 _refln_observed_status 
   1   0   0     6553.80     5776.65     27.95 o 
   2   0   0      133.64      124.89      2.23 o 
   3   0   0      112.10      114.15      2.83 o 
   1   1   0      919.02      732.62      7.58 o 
   2   1   0      146.79      137.49      0.93 o 
   3   1   0       32.93       34.35      0.59 o 
   4   1   0        2.22        1.29      1.79 o 
   1   2   0       53.08       59.41      0.92 o 
   2   2   0        1.90        2.02      0.45 o 
   3   2   0        4.09        3.58      0.51 o 
   4   2   0        7.82        5.55      1.47 o 
   1   3   0      398.36      359.26      6.08 o 
   2   3   0      321.06      312.41      3.65 o 
   3   3   0        9.18        7.25      0.53 o 
   4   3   0        4.00        3.18      1.12 o 
   0   4   0      169.29      146.40      1.90 o 
   1   4   0       46.23       44.34      1.92 o 
   2   4   0      410.87      416.87      8.42 o 
   3   4   0       32.16       27.65      1.36 o 
   4   4   0        1.78        0.64      1.39 o 
   1   5   0      191.55      195.99      2.58 o 
   2   5   0       87.31       84.73      2.40 o 
   3   5   0       56.91       44.51      4.86 o 
   4   5   0       19.19       17.11      2.07 o 
   0   6   0     1458.05     1551.85      7.02 o 
   1   6   0      114.93      115.32      1.80 o 
   2   6   0      110.35      115.26      2.70 o 
   3   6   0        2.79        2.36      0.45 o 
   4   6   0        0.52        0.43      2.16 o 
   1   7   0      413.59      467.21      3.64 o 
   2   7   0       24.62       23.17      0.99 o 
   3   7   0       16.93       11.35      1.47 o 
   4   7   0        6.83        7.24      3.12 o 
   0   8   0     1803.14     2049.80      6.51 o 
   1   8   0       12.46       16.04      1.28 o 
   2   8   0       54.51       57.60      2.07 o 
   3   8   0       11.31        9.45      1.36 o 
   4   8   0        6.64        6.00      3.75 o 
   1   9   0       36.55       37.31      1.16 o 
   2   9   0      280.18      288.45      4.14 o 
   3   9   0      206.73      248.04      8.60 o 
   0  10   0        2.14        2.63      1.57 o 
   1  10   0       37.72       34.33      1.44 o 
   2  10   0       43.55       49.28      2.01 o 
   3  10   0        3.05        2.80      1.48 o 
   1  11   0        3.22        5.11      1.57 o 
   2  11   0       18.07       16.19      1.44 o 
   3  11   0        0.54        0.44      3.49 o 
   0  12   0      216.31      203.13      4.65 o 
   1  12   0       45.37       42.35      3.85 o 
   2  12   0       14.58       15.89      2.07 o 
   3  12   0        2.20        0.96      2.60 o 
   1  13   0        0.38        1.94      2.29 o 
   2  13   0        8.03        4.26      2.05 o 
   0  14   0       63.12       57.08      3.82 o 
   1  14   0       17.03       16.68      2.65 o 
   2  14   0       58.35       64.74      4.05 o 
   1  15   0        3.17        2.50      2.76 o 
   2  15   0       11.35       10.62      2.53 o 
   0  16   0        5.11        2.31      3.52 o 
   1  16   0       11.03        6.39      2.84 o 
  -4   1   1        0.18       -0.19      1.40 o 
  -3   1   1       22.56       20.38      0.60 o 
  -2   1   1        2.36        1.72      0.38 o 
  -1   1   1     1527.25     1384.71     13.96 o 
   1   1   1        9.56       10.88      0.76 o 
   2   1   1       39.88       34.84      0.57 o 
   3   1   1       29.15       29.68      0.62 o 
   4   1   1       17.64       14.00      1.28 o 
  -4   2   1        0.16       -0.48      1.32 o 
  -3   2   1       86.33       95.87      1.74 o 
  -2   2   1        2.32        1.59      0.37 o 
  -1   2   1      143.60      122.67      3.31 o 
   0   2   1     1632.61     1683.87     14.41 o 
   1   2   1     5658.17     5341.27     63.95 o 
   2   2   1       43.21       37.66      1.05 o 
   3   2   1       57.29       58.93      1.12 o 
   4   2   1       29.72       25.74      2.27 o 
  -4   3   1        0.02       -0.40      1.38 o 
  -3   3   1       18.78       20.09      0.77 o 
  -2   3   1       13.56       12.59      0.65 o 
  -1   3   1     1440.64     1381.36     14.84 o 
   0   3   1        2.83        1.55      0.95 o 
   1   3   1      114.46       98.84      2.44 o 
   2   3   1       16.80       18.66      0.78 o 
   3   3   1       31.35       29.91      0.92 o 
   4   3   1       10.67        8.77      1.38 o 
  -4   4   1       28.39       24.44      1.67 o 
  -3   4   1       17.88       18.63      0.81 o 
  -2   4   1       37.00       27.29      2.49 o 
  -1   4   1       18.26       20.92      0.91 o 
   0   4   1       62.84       70.38      1.54 o 
   1   4   1      486.57      510.08      3.77 o 
   2   4   1      259.46      244.11      5.99 o 
   3   4   1        5.60        4.09      0.52 o 
   4   4   1        4.92        4.72      1.45 o 
  -4   5   1       33.76       35.31      2.48 o 
  -3   5   1        8.93        9.09      0.71 o 
  -2   5   1        4.49        4.25      0.58 o 
  -1   5   1      121.87      136.86      3.40 o 
   0   5   1      201.14      216.96      2.16 o 
   1   5   1       10.54       11.14      1.21 o 
   2   5   1       96.32      105.67      1.72 o 
   3   5   1       36.77       34.85      0.89 o 
   4   5   1        0.03        0.69      1.96 o 
  -4   6   1      112.84      115.99     11.67 o 
  -3   6   1        0.15        0.81      0.71 o 
  -2   6   1       80.45       85.45      1.98 o 
  -1   6   1       79.48       72.89      1.30 o 
   0   6   1      105.57      116.66      1.33 o 
   1   6   1      479.12      486.90      6.37 o 
   2   6   1       43.06       44.04      1.21 o 
   3   6   1        3.81        2.14      0.76 o 
   4   6   1       20.19       22.30      2.45 o 
  -4   7   1        5.82        5.95      2.38 o 
  -3   7   1      215.36      229.24      9.72 o 
  -2   7   1      364.15      395.13      7.79 o 
  -1   7   1      109.14      135.04      3.40 o 
   0   7   1       70.62       82.57      1.20 o 
   1   7   1       12.23       15.08      1.01 o 
   2   7   1        4.07        3.46      0.69 o 
   3   7   1       12.93       11.22      1.22 o 
   4   7   1       20.37       21.11      4.15 o 
  -4   8   1       24.27       24.18      2.70 o 
  -3   8   1       64.37       35.46     18.61 o 
  -2   8   1        0.49        0.32      1.17 o 
  -1   8   1        0.16       -0.48      1.21 o 
   0   8   1      283.71      314.89      2.37 o 
   1   8   1      200.78      211.08      1.96 o 
   2   8   1       20.17       20.03      0.91 o 
   3   8   1        0.64        0.29      0.73 o 
   4   8   1       27.03       23.08      3.59 o 
  -3   9   1        0.44        0.08      0.93 o 
  -2   9   1       78.60       75.19      1.69 o 
  -1   9   1      164.30      184.60      1.80 o 
   0   9   1      188.72      223.33      3.37 o 
   1   9   1      148.04      160.97      3.09 o 
   2   9   1        5.45        5.73      0.98 o 
   3   9   1       23.16       23.08      3.59 o 
  -3  10   1       17.24       18.69      2.58 o 
  -2  10   1       29.04       27.82      1.49 o 
  -1  10   1       50.44       52.18      1.85 o 
   0  10   1      169.24      176.82      3.48 o 
   1  10   1       13.59       11.19      1.32 o 
   2  10   1       82.38       84.42      4.15 o 
   3  10   1       24.19       23.05      2.69 o 
  -3  11   1        5.29        4.99      2.48 o 
  -2  11   1      100.82      103.79      2.11 o 
  -1  11   1       48.91       43.89      1.83 o 
   0  11   1       22.50       20.47      1.54 o 
   1  11   1      228.26      234.43      3.96 o 
   2  11   1       54.98       55.19      3.85 o 
   3  11   1        0.13        0.70      2.40 o 
  -3  12   1       24.45       31.78      3.19 o 
  -2  12   1       43.38       36.51      2.04 o 
  -1  12   1        1.03        1.10      1.77 o 
   0  12   1      101.99      100.74      2.76 o 
   1  12   1        7.65        5.50      1.50 o 
   2  12   1       65.97       72.63      3.48 o 
   3  12   1        4.21        4.86      2.69 o 
  -2  13   1        0.03       -0.37      2.23 o 
  -1  13   1      238.40      235.96      5.77 o 
   0  13   1       21.13       17.34      2.27 o 
   1  13   1       10.27        7.76      1.97 o 
   2  13   1        0.49        0.36      2.36 o 
  -2  14   1       51.41       41.52      2.78 o 
  -1  14   1       96.56       90.60      3.03 o 
   0  14   1       17.78       15.89      2.44 o 
   1  14   1       45.27       43.01      2.90 o 
   2  14   1       81.18       69.78      4.01 o 
  -2  15   1        0.14        0.11      2.67 o 
  -1  15   1       68.16       51.65      3.07 o 
   0  15   1        1.64       -0.11      2.35 o 
   1  15   1        0.09       -0.11      2.72 o 
   2  15   1        2.95        3.30      2.47 o 
  -1  16   1        3.87        3.54      2.80 o 
   0  16   1        3.56        4.82      2.59 o 
   1  16   1        4.52        5.11      2.78 o 
  -4   0   2       38.79       40.28      2.37 o 
  -3   0   2       41.99       29.64      5.67 o 
  -2   0   2      498.99      475.75      3.85 o 
  -1   0   2     2910.86     2508.96     28.71 o 
   1   0   2     5538.68     5077.06     93.23 o 
   2   0   2      719.71      648.74      8.12 o 
   3   0   2        1.15        1.56      0.87 o 
   4   0   2        3.83        4.26      2.10 o 
  -4   1   2        4.17        4.34      1.49 o 
  -3   1   2      174.63      196.90      2.56 o 
  -2   1   2      477.98      449.84      3.58 o 
  -1   1   2        0.01        0.42      0.58 o 
   1   1   2    19265.21    21138.10     83.20 o 
   2   1   2      659.48      637.87      5.23 o 
   3   1   2        4.38        4.03      0.62 o 
   4   1   2        5.63        5.09      1.13 o 
  -4   2   2       23.79       23.27      1.92 o 
  -3   2   2       72.92       79.61      1.38 o 
  -2   2   2      104.26       98.94      2.08 o 
  -1   2   2      166.79      159.86      4.25 o 
   0   2   2     4243.15     4274.41     30.06 o 
   1   2   2     4266.21     4254.44     31.74 o 
   2   2   2      433.15      434.07      6.18 o 
   3   2   2      100.41       98.60      1.35 o 
   4   2   2        2.03        1.49      1.43 o 
  -4   3   2        0.00        0.04      1.33 o 
  -3   3   2       16.35       15.77      0.80 o 
  -2   3   2      202.39      198.54      1.55 o 
  -1   3   2     1030.81     1074.84      9.70 o 
   0   3   2     2535.57     2588.59     12.18 o 
   1   3   2       64.68       72.84      1.35 o 
   2   3   2       69.27       65.47      2.12 o 
   3   3   2        0.73        1.16      0.78 o 
   4   3   2        1.00        0.66      1.31 o 
  -4   4   2        1.05        0.48      1.32 o 
  -3   4   2      111.07      117.44      1.77 o 
  -2   4   2        4.28        3.16      0.75 o 
  -1   4   2      459.51      442.69      6.42 o 
   0   4   2       46.96       39.72      1.02 o 
   1   4   2      170.04      165.86      6.22 o 
   2   4   2       13.50        9.99      1.97 o 
   3   4   2       24.89       24.14      0.97 o 
   4   4   2        9.53        8.48      1.46 o 
  -4   5   2       31.34       34.78      1.92 o 
  -3   5   2       13.47       12.69      0.72 o 
  -2   5   2        7.14        9.35      0.72 o 
  -1   5   2      256.05      247.29      7.45 o 
   0   5   2     1085.63     1173.48      9.25 o 
   1   5   2      260.46      257.31      3.28 o 
   2   5   2       23.10       16.89      2.32 o 
   3   5   2       20.26       18.98      1.17 o 
   4   5   2        3.05        3.10      2.15 o 
  -4   6   2       12.37       14.90      1.92 o 
  -3   6   2        6.33        6.00      0.85 o 
  -2   6   2       17.35       19.52      0.90 o 
  -1   6   2      104.62       98.99      1.65 o 
   0   6   2      376.38      409.38      2.88 o 
   1   6   2       95.21      100.75      1.27 o 
   2   6   2       33.44       32.04      1.14 o 
   3   6   2       39.91       41.36      1.54 o 
   4   6   2       21.28       20.20      2.46 o 
  -4   7   2       19.83       16.98      2.36 o 
  -3   7   2        3.39        2.08      1.23 o 
  -2   7   2        1.69        1.45      0.85 o 
  -1   7   2       86.52       84.44      1.60 o 
   0   7   2      175.35      183.90      1.57 o 
   1   7   2     1275.96     1427.38     10.57 o 
   2   7   2      100.25      105.53      1.82 o 
   3   7   2       57.29       59.84      1.41 o 
   4   7   2       29.42       36.07      3.40 o 
  -4   8   2       22.46       23.48      5.86 o 
  -3   8   2      133.25      153.83      7.36 o 
  -2   8   2        4.22        4.78      1.02 o 
  -1   8   2       67.02       67.26      1.51 o 
   0   8   2        0.01        0.69      1.08 o 
   1   8   2       81.52       78.38      1.09 o 
   2   8   2       15.65       15.14      1.38 o 
   3   8   2       71.13       77.53      3.26 o 
   4   8   2       56.70       63.76      7.61 o 
  -3   9   2        0.09        0.35      2.31 o 
  -2   9   2        0.95        1.12      1.16 o 
  -1   9   2       13.60       13.96      1.15 o 
   0   9   2       56.20       62.05      1.36 o 
   1   9   2      108.40      115.29      2.43 o 
   2   9   2       67.98       68.15      2.59 o 
   3   9   2        5.20        5.21      1.69 o 
  -3  10   2       22.49       22.23      2.55 o 
  -2  10   2      139.28      140.65      7.66 o 
  -1  10   2       50.87       44.82      1.80 o 
   0  10   2        4.04        3.40      1.13 o 
   1  10   2       40.61       42.45      1.43 o 
   2  10   2      116.76      121.14      5.53 o 
   3  10   2       29.63       28.24      2.57 o 
  -3  11   2       11.26        8.71      2.66 o 
  -2  11   2       33.38       32.31      1.73 o 
  -1  11   2      490.25      497.05     28.37 o 
   0  11   2      102.26      109.86      1.98 o 
   1  11   2       29.83       25.73      1.66 o 
   2  11   2        1.04        0.62      1.03 o 
   3  11   2        2.66        3.36      1.83 o 
  -3  12   2       15.04       16.73      2.99 o 
  -2  12   2       16.42       18.59      2.16 o 
  -1  12   2       48.30       48.68      2.89 o 
   0  12   2       67.41       61.46      3.72 o 
   1  12   2       60.71       52.41      4.19 o 
   2  12   2        8.04        5.83      2.04 o 
   3  12   2        2.41        0.37      2.68 o 
  -2  13   2        2.35        2.55      2.25 o 
  -1  13   2       53.95       56.43      2.78 o 
   0  13   2      153.97      155.00      3.31 o 
   1  13   2       20.53       16.43      1.62 o 
   2  13   2        1.93        2.71      2.15 o 
  -2  14   2        6.71        4.01      2.39 o 
  -1  14   2        4.44        1.50      2.46 o 
   0  14   2       25.93       22.54      2.58 o 
   1  14   2       36.73       29.15      3.27 o 
   2  14   2        9.08        8.96      2.43 o 
  -2  15   2       19.68       21.61      2.77 o 
  -1  15   2       37.18       38.85      3.48 o 
   0  15   2       11.54        9.48      2.59 o 
   1  15   2       27.77       24.71      2.88 o 
   2  15   2       25.56       25.15      2.76 o 
  -1  16   2        0.43        0.52      2.82 o 
   0  16   2        7.38        8.45      2.63 o 
   1  16   2        0.00       -0.32      4.38 o 
  -4   1   3        0.84        0.52      1.58 o 
  -3   1   3       30.91       28.40      2.65 o 
  -2   1   3      148.79      132.63      3.99 o 
  -1   1   3       70.88       62.53      1.90 o 
   0   1   3      151.97      127.07      3.68 o 
   1   1   3     8760.98     9098.32     27.77 o 
   2   1   3     1805.93     1757.65     13.19 o 
   3   1   3       12.88       13.57      0.78 o 
   4   1   3        9.57        6.23      1.29 o 
  -4   2   3        0.01       -0.29      1.56 o 
  -3   2   3        1.63        1.69      0.54 o 
  -2   2   3        4.60        3.26      0.62 o 
  -1   2   3      165.57      150.30      4.29 o 
   0   2   3      191.84      176.34      3.68 o 
   1   2   3      735.71      680.75      5.66 o 
   2   2   3       38.18       40.91      0.99 o 
   3   2   3       20.40       19.63      0.78 o 
   4   2   3        4.03        4.36      1.36 o 
  -4   3   3        7.59        6.96      1.22 o 
  -3   3   3        0.47        0.33      0.89 o 
  -2   3   3      148.38      143.47      2.37 o 
  -1   3   3      480.86      445.57     10.05 o 
   0   3   3       24.81       17.06      1.00 o 
   1   3   3      440.92      440.41      6.43 o 
   2   3   3      776.97      785.58      7.12 o 
   3   3   3       35.66       36.69      0.96 o 
   4   3   3        4.26        3.49      1.43 o 
  -4   4   3        2.37        1.18      1.29 o 
  -3   4   3       67.52       63.30      1.16 o 
  -2   4   3        0.84        0.17      0.70 o 
  -1   4   3     1159.69     1200.38      9.78 o 
   0   4   3       33.09       42.52      0.93 o 
   1   4   3     1365.57     1390.73     15.00 o 
   2   4   3        4.42       17.25      3.92 o 
   3   4   3        0.20       -0.37      0.95 o 
   4   4   3        0.37        0.22      1.31 o 
  -4   5   3        0.00        0.86      1.33 o 
  -3   5   3       77.80       77.31      0.92 o 
  -2   5   3      208.34      213.30      3.93 o 
  -1   5   3       86.51       74.37      0.98 o 
   0   5   3      770.22      829.89      6.61 o 
   1   5   3      118.41      115.05      2.98 o 
   2   5   3      133.67      133.44      1.43 o 
   3   5   3        6.54        6.15      1.08 o 
   4   5   3        0.01       -0.62      1.88 o 
  -4   6   3       40.69       44.80      4.53 o 
  -3   6   3       88.00       91.86      1.93 o 
  -2   6   3      524.05      544.92      6.93 o 
  -1   6   3       79.42       95.83      1.09 o 
   0   6   3       13.63       19.43      0.92 o 
   1   6   3        1.26        0.43      0.73 o 
   2   6   3       45.31       48.82      1.39 o 
   3   6   3       74.97       73.82      1.57 o 
   4   6   3        0.29        0.38      2.38 o 
  -4   7   3        2.87        3.17      1.95 o 
  -3   7   3       10.23        7.82      1.07 o 
  -2   7   3      102.53      103.40      2.64 o 
  -1   7   3        2.08        3.01      0.90 o 
   0   7   3       41.62       50.50      1.81 o 
   1   7   3       34.51       41.54      0.90 o 
   2   7   3        2.46        1.69      0.96 o 
   3   7   3        1.24        0.79      1.44 o 
   4   7   3        0.00       -1.16      3.62 o 
  -3   8   3       72.71       77.42      3.40 o 
  -2   8   3       95.57      103.13      3.07 o 
  -1   8   3      216.29      234.95      1.95 o 
   0   8   3      459.15      520.21      4.72 o 
   1   8   3      239.26      257.16      2.08 o 
   2   8   3        0.39        0.70      0.42 o 
   3   8   3       45.87       50.87      2.11 o 
  -3   9   3       51.58       63.04      2.37 o 
  -2   9   3      169.92      177.53      4.91 o 
  -1   9   3       56.53       62.41      1.31 o 
   0   9   3      123.14      129.22      1.87 o 
   1   9   3      249.99      259.37      6.59 o 
   2   9   3        0.01        0.18      0.63 o 
   3   9   3       20.06       18.19      2.25 o 
  -3  10   3        0.01        0.76      2.40 o 
  -2  10   3      103.17      101.52      2.56 o 
  -1  10   3      366.64      363.59      9.79 o 
   0  10   3        9.94       10.12      1.26 o 
   1  10   3      167.64      175.43      6.03 o 
   2  10   3       68.04       67.41      3.03 o 
   3  10   3       16.60       12.06      1.92 o 
  -3  11   3       10.55       10.23      2.77 o 
  -2  11   3       16.75       19.59      1.62 o 
  -1  11   3        1.33       -0.10      2.04 o 
   0  11   3        2.21        2.17      1.49 o 
   1  11   3       18.20       16.04      1.60 o 
   2  11   3       43.33       45.18      2.54 o 
   3  11   3        0.21        0.76      1.91 o 
  -3  12   3       22.58       27.08      2.96 o 
  -2  12   3        7.75        7.27      2.02 o 
  -1  12   3      294.38      293.79     18.81 o 
   0  12   3        2.44        3.99      2.21 o 
   1  12   3       23.58       22.19      1.52 o 
   2  12   3       16.56       14.10      2.57 o 
   3  12   3       26.54       27.50      2.95 o 
  -2  13   3      107.27      107.05      3.05 o 
  -1  13   3       62.30       57.65      2.78 o 
   0  13   3       57.71       49.35      2.70 o 
   1  13   3        6.68        5.26      1.57 o 
   2  13   3        0.53       -0.16      2.17 o 
  -2  14   3       32.23       34.76      2.69 o 
  -1  14   3        1.72        2.33      2.46 o 
   0  14   3       48.14       40.46      4.79 o 
   1  14   3        4.37        2.85      2.59 o 
   2  14   3       30.05       31.70      4.07 o 
  -1  15   3        8.87        7.31      2.60 o 
   0  15   3       40.08       28.65      6.28 o 
   1  15   3        1.30        1.75      4.10 o 
  -1  16   3        1.30        1.04      2.85 o 
   0  16   3        0.02        2.93      2.67 o 
   1  16   3        0.36        1.80      2.92 o 
  -4   0   4       11.99       13.12      2.45 o 
  -3   0   4      200.36      196.77      4.63 o 
  -2   0   4      185.64      178.83      1.29 o 
  -1   0   4     1267.88     1042.52     49.52 o 
   0   0   4     3834.47     3775.96    118.77 o 
   1   0   4        6.21        1.65      1.41 o 
   2   0   4      624.18      585.34      8.78 o 
   3   0   4       70.62       75.70      1.30 o 
   4   0   4       10.55       13.64      2.80 o 
  -4   1   4        5.22        3.75      1.73 o 
  -3   1   4       19.35       21.41      0.92 o 
  -2   1   4      168.27      170.50      3.99 o 
  -1   1   4       13.16       13.85      0.50 o 
   0   1   4      638.71      587.55     16.69 o 
   1   1   4      986.62      968.20      4.82 o 
   2   1   4     1125.00     1112.16     10.16 o 
   3   1   4        4.22        3.71      0.86 o 
   4   1   4       16.45       13.73      1.61 o 
  -4   2   4        3.55        2.84      1.66 o 
  -3   2   4       44.85       43.84      1.91 o 
  -2   2   4        8.03        8.29      0.64 o 
  -1   2   4       16.42       12.40      0.71 o 
   0   2   4       54.50       54.28      1.74 o 
   1   2   4      476.52      464.85      4.12 o 
   2   2   4      396.03      383.33      6.71 o 
   3   2   4       32.88       30.86      0.90 o 
   4   2   4        0.23       -0.05      1.54 o 
  -4   3   4       26.03       27.37      1.78 o 
  -3   3   4       32.06       30.04      0.96 o 
  -2   3   4      831.21      845.61     13.70 o 
  -1   3   4        4.70        3.93      0.88 o 
   0   3   4      505.39      498.41      4.35 o 
   1   3   4      147.44      132.27      6.41 o 
   2   3   4     1630.88     1754.82      8.76 o 
   3   3   4      152.54      157.79      1.31 o 
   4   3   4        4.48        2.19      1.58 o 
  -4   4   4        3.75        4.45      1.17 o 
  -3   4   4        7.16        7.70      0.96 o 
  -2   4   4      293.85      319.67      3.27 o 
  -1   4   4        0.96        1.55      0.72 o 
   0   4   4      278.78      281.28      3.60 o 
   1   4   4        0.19        0.05      0.88 o 
   2   4   4       17.32       14.82      0.97 o 
   3   4   4       19.32       20.52      1.11 o 
   4   4   4       19.97       18.65      1.58 o 
  -4   5   4       47.61       52.03      2.30 o 
  -3   5   4       64.53       67.67      1.19 o 
  -2   5   4       10.79       12.02      0.72 o 
  -1   5   4       95.36      100.62      1.03 o 
   0   5   4      342.58      372.89      2.10 o 
   1   5   4       58.88       60.80      1.38 o 
   2   5   4      356.61      387.48      6.69 o 
   3   5   4        0.61        0.42      1.09 o 
   4   5   4       13.04       14.04      1.69 o 
  -4   6   4        5.99        6.73      1.44 o 
  -3   6   4      126.86      137.88      1.20 o 
  -2   6   4       17.36       19.20      0.99 o 
  -1   6   4      268.25      275.27      1.92 o 
   0   6   4       10.21        9.40      0.85 o 
   1   6   4        0.22       -0.11      0.70 o 
   2   6   4      146.57      149.86      3.14 o 
   3   6   4        0.48        0.09      1.09 o 
   4   6   4        8.78        6.52      2.60 o 
  -4   7   4        1.64        2.10      1.91 o 
  -3   7   4       57.20       58.63      1.32 o 
  -2   7   4        0.79        0.88      0.69 o 
  -1   7   4        0.64        0.51      0.83 o 
   0   7   4      272.09      269.58      1.56 o 
   1   7   4       29.29       31.90      0.86 o 
   2   7   4        4.54        4.03      1.32 o 
   3   7   4        0.52        1.47      1.76 o 
   4   7   4        0.05       -0.52      2.63 o 
  -3   8   4       93.61       89.49      2.98 o 
  -2   8   4       15.36       14.16      0.93 o 
  -1   8   4      309.39      294.72      2.18 o 
   0   8   4        0.04        0.11      1.12 o 
   1   8   4        3.28        2.54      0.83 o 
   2   8   4       86.71       94.18      3.75 o 
   3   8   4       27.91       30.56      2.02 o 
  -3   9   4        7.36        5.48      2.06 o 
  -2   9   4      107.13      105.43      1.54 o 
  -1   9   4        0.67        1.62      1.22 o 
   0   9   4        3.88        3.97      1.08 o 
   1   9   4        0.01        0.54      0.94 o 
   2   9   4      165.74      172.16      2.64 o 
   3   9   4       63.63       65.58      3.47 o 
  -3  10   4       29.02       29.30      2.32 o 
  -2  10   4       78.35       84.90      2.10 o 
  -1  10   4        5.32        3.98      1.45 o 
   0  10   4        1.84        2.38      1.25 o 
   1  10   4        6.83        4.93      1.15 o 
   2  10   4        4.81        4.27      0.85 o 
   3  10   4        9.19        7.97      1.99 o 
  -3  11   4        6.79        3.60      2.66 o 
  -2  11   4      231.46      243.95      3.12 o 
  -1  11   4       37.94       36.42      1.93 o 
   0  11   4      148.29      138.64      2.04 o 
   1  11   4       29.97       25.76      2.05 o 
   2  11   4       63.13       61.72      1.61 o 
   3  11   4        0.23       -0.70      2.03 o 
  -3  12   4       14.81       18.17      3.10 o 
  -2  12   4        2.47        2.51      2.00 o 
  -1  12   4        7.16        5.11      2.27 o 
   0  12   4      473.64      509.66      6.67 o 
   1  12   4       54.33       55.05      3.23 o 
   2  12   4        9.70        8.26      2.17 o 
   3  12   4        3.41        4.59      2.15 o 
  -2  13   4        3.06        1.04      2.19 o 
  -1  13   4       36.81       32.19      2.62 o 
   0  13   4      198.86      188.96      9.71 o 
   1  13   4      232.88      240.83      5.98 o 
   2  13   4       21.35       17.37      2.82 o 
  -2  14   4        0.02       -0.71      2.27 o 
  -1  14   4        1.32        2.56      2.55 o 
   0  14   4       12.36        6.82      2.85 o 
   1  14   4        2.67        2.45      2.60 o 
   2  14   4        0.25        2.18      2.41 o 
  -1  15   4        0.87       -0.22      2.69 o 
   0  15   4       12.89       11.03      2.54 o 
   1  15   4        0.74       -0.36      2.84 o 
  -1  16   4       12.49       10.57      2.94 o 
   0  16   4       13.82       14.72      3.33 o 
   1  16   4       31.19       27.96      3.16 o 
  -4   1   5        0.00        0.30      1.82 o 
  -3   1   5        0.01       -0.43      0.86 o 
  -2   1   5       51.19       45.33      2.82 o 
  -1   1   5      258.06      249.81      1.17 o 
   0   1   5      228.96      200.64      3.50 o 
   1   1   5      621.05      576.86      6.32 o 
   2   1   5      238.62      233.09      1.53 o 
   3   1   5        6.77        6.22      0.83 o 
   4   1   5       20.89       18.59      1.83 o 
  -4   2   5        4.59        6.32      1.83 o 
  -3   2   5       16.68       15.79      1.05 o 
  -2   2   5       79.65       82.12      1.36 o 
  -1   2   5     1732.46     1759.48     14.14 o 
   0   2   5     1007.72     1012.90     11.96 o 
   1   2   5      278.70      272.40      2.99 o 
   2   2   5      831.82      860.32      7.41 o 
   3   2   5      346.34      351.74      2.90 o 
   4   2   5        0.01        0.61      1.77 o 
  -4   3   5       10.15        8.57      1.79 o 
  -3   3   5        0.34        0.24      0.52 o 
  -2   3   5       74.59       65.16      1.11 o 
  -1   3   5       79.46       73.22      1.19 o 
   0   3   5      728.87      757.14      5.22 o 
   1   3   5       27.83       26.64      1.58 o 
   2   3   5     2019.39     2142.80     12.48 o 
   3   3   5      296.03      313.77      4.65 o 
   4   3   5        2.64        1.87      1.83 o 
  -4   4   5       19.39       19.75      1.48 o 
  -3   4   5        1.64        2.09      0.93 o 
  -2   4   5       13.66       10.54      2.02 o 
  -1   4   5      106.21      111.79      1.80 o 
   0   4   5      531.82      528.13      3.01 o 
   1   4   5      151.20      145.69      2.06 o 
   2   4   5        0.01       -0.02      1.07 o 
   3   4   5      255.11      273.20      4.27 o 
   4   4   5        0.05       -0.29      1.90 o 
  -4   5   5        3.45        5.86      1.36 o 
  -3   5   5        0.65        0.52      1.01 o 
  -2   5   5       45.46       37.49      1.25 o 
  -1   5   5      291.50      324.13      4.11 o 
   0   5   5      279.82      304.86      2.32 o 
   1   5   5        6.00        5.93      1.05 o 
   2   5   5      158.34      160.04      2.27 o 
   3   5   5        6.85        6.85      1.20 o 
   4   5   5        6.06        5.08      1.76 o 
  -4   6   5        3.12        4.15      1.44 o 
  -3   6   5       66.29       68.63      2.00 o 
  -2   6   5       10.14       12.18      1.02 o 
  -1   6   5      928.37     1002.46      8.26 o 
   0   6   5      129.33      148.06      1.19 o 
   1   6   5      648.28      696.52      8.96 o 
   2   6   5       57.12       58.67      1.29 o 
   3   6   5       32.68       30.69      2.08 o 
   4   6   5        0.67        2.95      2.09 o 
  -4   7   5        8.10       10.80      2.23 o 
  -3   7   5        4.11        3.10      1.42 o 
  -2   7   5       48.12       46.34      2.22 o 
  -1   7   5       23.22       19.45      0.86 o 
   0   7   5        2.76        0.92      0.95 o 
   1   7   5       42.99       45.84      1.05 o 
   2   7   5       28.02       30.11      1.45 o 
   3   7   5        1.46        1.62      1.77 o 
  -3   8   5      113.36      121.86      2.28 o 
  -2   8   5        2.41        1.66      0.89 o 
  -1   8   5      214.55      227.28      2.14 o 
   0   8   5       27.86       31.26      1.15 o 
   1   8   5       64.02       63.61      0.94 o 
   2   8   5        2.86        3.91      1.63 o 
   3   8   5        1.69        2.78      1.90 o 
  -3   9   5        3.27        2.53      2.09 o 
  -2   9   5      201.51      207.30      3.89 o 
  -1   9   5       13.54       13.72      1.42 o 
   0   9   5       20.58       20.62      1.17 o 
   1   9   5        0.90        0.86      0.97 o 
   2   9   5       92.05      102.62      2.29 o 
   3   9   5        4.31        4.28      1.99 o 
  -3  10   5       10.88       11.28      2.26 o 
  -2  10   5        7.44        7.64      1.31 o 
  -1  10   5        2.06        3.06      1.44 o 
   0  10   5       60.71       65.44      1.37 o 
   1  10   5      294.36      296.97     13.34 o 
   2  10   5       14.13       14.79      2.00 o 
   3  10   5        0.58        1.39      2.13 o 
  -3  11   5       56.19       61.04      2.81 o 
  -2  11   5       42.41       45.84      1.62 o 
  -1  11   5      118.25      124.79      2.71 o 
   0  11   5      530.82      524.54      7.97 o 
   1  11   5       30.17       27.10      1.92 o 
   2  11   5        4.25        1.76      2.01 o 
   3  11   5       17.71       14.41      2.22 o 
  -3  12   5       16.59       13.40      3.00 o 
  -2  12   5       76.42       69.49      4.92 o 
  -1  12   5      216.84      230.02     13.58 o 
   0  12   5       69.41       73.55      2.79 o 
   1  12   5       48.39       44.90      2.00 o 
   2  12   5       12.82       15.43      2.16 o 
  -2  13   5        7.41        7.97      2.15 o 
  -1  13   5        0.00       -1.02      2.32 o 
   0  13   5       72.59       68.11      2.83 o 
   1  13   5        2.37        2.36      1.91 o 
   2  13   5        5.87        4.72      2.32 o 
  -2  14   5        0.36        0.58      4.21 o 
  -1  14   5       22.39       16.56      2.59 o 
   0  14   5       13.89       13.19      2.68 o 
   1  14   5        5.32        5.27      2.68 o 
   2  14   5        4.23        2.06      2.48 o 
  -1  15   5        1.90        1.54      2.62 o 
   0  15   5        0.24        0.52      2.61 o 
   1  15   5        2.91        1.13      2.77 o 
   0  16   5       11.70       11.41      2.96 o 
  -4   0   6      123.21      147.38      3.69 o 
  -3   0   6       53.01       49.39      1.19 o 
  -2   0   6       83.53       71.55      1.86 o 
  -1   0   6       43.93       46.36      1.20 o 
   0   0   6       61.38       58.63      4.89 o 
   1   0   6       47.21       52.25      1.67 o 
   2   0   6      203.63      207.74      5.14 o 
   3   0   6        0.04        0.12      1.09 o 
   4   0   6        1.23        1.96      3.22 o 
  -4   1   6        1.83        1.50      1.96 o 
  -3   1   6        6.64        6.68      1.02 o 
  -2   1   6      327.49      304.28      8.69 o 
  -1   1   6       66.95       72.42      0.89 o 
   0   1   6       41.43       34.59      2.46 o 
   1   1   6       96.50       89.34      1.46 o 
   2   1   6      122.61      122.88      1.29 o 
   3   1   6        8.91        8.40      0.75 o 
   4   1   6        0.00        0.68      2.22 o 
  -4   2   6       14.97       15.04      1.96 o 
  -3   2   6        0.54        0.71      0.87 o 
  -2   2   6        0.44        0.49      0.30 o 
  -1   2   6      393.32      387.82      9.93 o 
   0   2   6        7.26       10.21      1.13 o 
   1   2   6       24.87       25.60      1.24 o 
   2   2   6      293.68      247.39     18.23 o 
   3   2   6      347.99      371.55      4.98 o 
   4   2   6        9.77        6.45      1.97 o 
  -4   3   6        0.21        1.01      2.17 o 
  -3   3   6        6.96        6.10      0.70 o 
  -2   3   6      267.20      281.30      7.97 o 
  -1   3   6     1214.79     1281.31     12.78 o 
   0   3   6      989.13     1019.00      8.97 o 
   1   3   6       11.32       12.44      1.38 o 
   2   3   6        0.48       -0.50      1.03 o 
   3   3   6       14.45       14.45      1.15 o 
   4   3   6        1.15       -0.13      2.03 o 
  -4   4   6        0.36        1.22      1.86 o 
  -3   4   6      172.52      178.31      4.00 o 
  -2   4   6       84.39       93.78      3.70 o 
  -1   4   6      829.06      907.67     13.08 o 
   0   4   6      508.10      503.54      2.50 o 
   1   4   6        0.01       -0.02      0.77 o 
   2   4   6        5.32        4.62      0.88 o 
   3   4   6       70.38       71.33      1.80 o 
   4   4   6       13.31        7.01      2.11 o 
  -4   5   6       51.61       56.96      2.11 o 
  -3   5   6       28.11       29.24      1.02 o 
  -2   5   6        3.06        3.70      0.80 o 
  -1   5   6        0.83       -0.30      0.83 o 
   0   5   6       22.17       24.03      1.01 o 
   1   5   6        1.38        2.12      0.94 o 
   2   5   6      101.96      107.54      1.31 o 
   3   5   6       84.61       83.65      2.72 o 
   4   5   6       18.79       19.22      2.23 o 
  -4   6   6       17.14       19.48      1.86 o 
  -3   6   6       44.72       46.52      1.19 o 
  -2   6   6        0.33        0.69      1.03 o 
  -1   6   6        4.91        3.21      0.88 o 
   0   6   6       25.16       24.17      1.08 o 
   1   6   6      312.43      310.16      7.21 o 
   2   6   6        2.72        3.92      1.18 o 
   3   6   6       16.91       15.35      1.50 o 
   4   6   6        0.07        1.21      2.18 o 
  -3   7   6        2.50        1.78      1.39 o 
  -2   7   6      195.77      182.84      5.38 o 
  -1   7   6        7.87        7.55      0.86 o 
   0   7   6        0.83       -0.91      1.03 o 
   1   7   6       52.35       58.26      1.22 o 
   2   7   6       19.74       24.51      1.69 o 
   3   7   6        1.99        1.14      1.79 o 
  -3   8   6        5.64        7.75      1.74 o 
  -2   8   6       66.55       69.57      1.31 o 
  -1   8   6        8.41        6.60      0.92 o 
   0   8   6       17.19       18.73      1.04 o 
   1   8   6        0.08       -0.34      0.85 o 
   2   8   6       24.98       25.63      1.83 o 
   3   8   6       25.68       26.04      2.04 o 
  -3   9   6       13.76       12.12      1.92 o 
  -2   9   6      420.62      408.97      5.39 o 
  -1   9   6      159.12      162.07      2.51 o 
   0   9   6      338.06      350.40      5.28 o 
   1   9   6       41.21       44.54      1.71 o 
   2   9   6        0.28        0.01      1.79 o 
   3   9   6        0.32       -0.32      2.01 o 
  -3  10   6        0.02        1.28      2.32 o 
  -2  10   6        8.14        9.08      1.24 o 
  -1  10   6      377.26      390.73      5.51 o 
   0  10   6       79.96       85.85      1.59 o 
   1  10   6       19.24       18.31      1.45 o 
   2  10   6       38.91       41.99      2.23 o 
   3  10   6       60.06       66.93      5.05 o 
  -3  11   6        1.99        0.47      2.46 o 
  -2  11   6       15.96       14.16      1.76 o 
  -1  11   6      274.85      280.04      5.01 o 
   0  11   6        3.94        4.79      1.59 o 
   1  11   6        0.51        0.36      1.46 o 
   2  11   6       13.08       12.01      1.91 o 
   3  11   6       24.07       26.87      2.87 o 
  -2  12   6       21.78       17.14      1.91 o 
  -1  12   6      148.84      152.37      3.07 o 
   0  12   6        4.30        4.37      2.45 o 
   1  12   6      278.35      287.45      4.44 o 
   2  12   6       18.09       16.93      2.24 o 
  -2  13   6       40.32       45.10      2.27 o 
  -1  13   6        0.46        1.27      2.32 o 
   0  13   6       67.44       64.77      8.61 o 
   1  13   6       77.74       82.17      3.26 o 
   2  13   6        4.99        6.30      2.32 o 
  -2  14   6        1.84        0.85      4.22 o 
  -1  14   6        8.68        5.89      2.56 o 
   0  14   6       17.93       17.27      4.20 o 
   1  14   6       23.15       19.05      2.37 o 
   2  14   6       12.21        8.79      2.57 o 
  -1  15   6        5.85        5.23      2.78 o 
   0  15   6        0.60        1.50      2.72 o 
   1  15   6        5.28        5.64      2.42 o 
   0  16   6        6.29        6.00      2.92 o 
  -4   1   7       13.98       16.59      2.12 o 
  -3   1   7       26.08       26.56      1.18 o 
  -2   1   7       82.08       83.13      1.67 o 
  -1   1   7       36.96       40.64      1.13 o 
   0   1   7     1268.16     1271.30     21.67 o 
   1   1   7      117.21      103.89      2.19 o 
   2   1   7       33.64       30.77      1.08 o 
   3   1   7        5.26        5.10      0.79 o 
   4   1   7        5.76        4.08      2.06 o 
  -4   2   7       86.76      104.05      2.57 o 
  -3   2   7        4.92        4.51      1.12 o 
  -2   2   7       43.18       42.22      1.05 o 
  -1   2   7       75.45       57.94      1.28 o 
   0   2   7        0.09        0.64      0.95 o 
   1   2   7      392.79      392.16      4.61 o 
   2   2   7        1.33        0.62      0.99 o 
   3   2   7      223.45      232.08      3.48 o 
   4   2   7       21.23       19.16      2.17 o 
  -4   3   7       46.58       59.43      2.33 o 
  -3   3   7       15.81       12.83      1.57 o 
  -2   3   7       39.72       31.42      2.38 o 
  -1   3   7       54.82       46.49      1.72 o 
   0   3   7       27.60       28.08      1.11 o 
   1   3   7       57.22       57.20      1.55 o 
   2   3   7        1.08        0.59      0.86 o 
   3   3   7        0.31        0.20      1.15 o 
   4   3   7       57.71       50.96      3.71 o 
  -4   4   7       66.01       80.18      3.62 o 
  -3   4   7        0.32        0.47      0.58 o 
  -2   4   7       96.77      103.88      1.90 o 
  -1   4   7       21.82       17.33      1.16 o 
   0   4   7      302.21      315.46      2.98 o 
   1   4   7       37.87       40.47      1.40 o 
   2   4   7        6.00        4.83      1.09 o 
   3   4   7      630.59      676.00      6.36 o 
   4   4   7      148.31      141.10      6.53 o 
  -4   5   7       33.89       38.59      2.58 o 
  -3   5   7       18.20       18.40      0.92 o 
  -2   5   7        4.02        2.98      0.54 o 
  -1   5   7      114.73      143.36      4.04 o 
   0   5   7      845.05      910.35      4.74 o 
   1   5   7      170.74      175.01      4.98 o 
   2   5   7       10.98       10.76      1.20 o 
   3   5   7        4.49        3.21      1.48 o 
   4   5   7        5.66        1.74      2.28 o 
  -4   6   7        2.44        1.88      2.46 o 
  -3   6   7        2.11        0.53      1.02 o 
  -2   6   7      311.04      340.65      4.97 o 
  -1   6   7       35.33       36.49      0.92 o 
   0   6   7       25.92       28.46      1.15 o 
   1   6   7        1.62        1.67      0.86 o 
   2   6   7        0.09       -1.31      1.76 o 
   3   6   7        0.44        0.68      1.82 o 
  -3   7   7        3.58        4.41      1.58 o 
  -2   7   7      147.03      135.44      5.62 o 
  -1   7   7        2.79        2.02      0.87 o 
   0   7   7       94.00      114.09      1.26 o 
   1   7   7        5.71        6.35      0.98 o 
   2   7   7      104.26      110.70      3.63 o 
   3   7   7        2.02        2.35      1.89 o 
  -3   8   7        0.39        0.81      1.72 o 
  -2   8   7       22.73       20.04      2.16 o 
  -1   8   7       67.65       66.48      1.96 o 
   0   8   7        2.22        3.17      1.03 o 
   1   8   7      140.80      149.47      2.56 o 
   2   8   7       62.22       65.93      2.16 o 
   3   8   7        0.00        1.01      2.43 o 
  -3   9   7        0.60        0.29      1.86 o 
  -2   9   7       46.50       41.47      1.79 o 
  -1   9   7       13.06       11.75      1.51 o 
   0   9   7      170.70      175.24      1.92 o 
   1   9   7        6.52        7.49      1.48 o 
   2   9   7       41.42       43.15      2.14 o 
   3   9   7        4.17        4.22      2.09 o 
  -3  10   7       48.06       51.89      2.37 o 
  -2  10   7      136.72      138.34      2.05 o 
  -1  10   7       13.92       13.12      1.47 o 
   0  10   7       36.49       33.55      1.62 o 
   1  10   7      177.84      180.96      4.48 o 
   2  10   7       97.61       95.82      4.00 o 
   3  10   7        0.30       -0.48      2.26 o 
  -3  11   7        5.30        5.90      2.57 o 
  -2  11   7       55.03       55.79      1.93 o 
  -1  11   7      111.27      109.83      2.10 o 
   0  11   7      133.70      145.61      2.23 o 
   1  11   7        1.86        2.76      1.91 o 
   2  11   7      100.33      113.40      5.16 o 
   3  11   7        6.86        5.60      2.43 o 
  -2  12   7       27.38       26.52      2.05 o 
  -1  12   7        0.01        0.33      2.05 o 
   0  12   7       51.19       50.98      2.45 o 
   1  12   7      121.70      122.09      6.18 o 
   2  12   7       40.88       42.52      2.97 o 
  -2  13   7        2.04        1.25      3.35 o 
  -1  13   7        0.26        0.88      2.56 o 
   0  13   7       60.35       56.32      5.34 o 
   1  13   7       72.87       84.20      5.54 o 
   2  13   7        5.65        5.59      2.35 o 
  -2  14   7       37.72       44.24      4.87 o 
  -1  14   7        8.82        7.23      2.59 o 
   0  14   7       15.74        9.94      2.75 o 
   1  14   7        8.04        8.12      2.46 o 
  -1  15   7        0.10       -0.65      2.76 o 
   0  15   7        2.74        0.54      2.91 o 
   1  15   7        6.58        9.77      2.58 o 
  -4   0   8       15.95       16.10      3.11 o 
  -3   0   8        3.27        2.88      1.00 o 
  -2   0   8       19.28       20.92      1.22 o 
  -1   0   8        9.46       18.06      2.11 o 
   0   0   8      444.85      425.08     10.49 o 
   1   0   8       62.90       48.95      1.77 o 
   2   0   8      155.52      159.24      5.60 o 
   3   0   8        7.43        6.86      1.34 o 
   4   0   8        0.21       -0.95      3.67 o 
  -4   1   8       58.62       68.93      2.49 o 
  -3   1   8      114.22      120.19      3.84 o 
  -2   1   8       29.06       24.75      1.06 o 
  -1   1   8      270.15      250.23      5.86 o 
   0   1   8      139.77      153.15      2.74 o 
   1   1   8       92.48       93.60      1.39 o 
   2   1   8        2.20        2.57      0.93 o 
   3   1   8       12.12       10.84      0.87 o 
   4   1   8        0.64       -0.42      2.14 o 
  -4   2   8        1.28        1.13      2.16 o 
  -3   2   8        2.87        2.43      1.33 o 
  -2   2   8       69.91       57.26      3.05 o 
  -1   2   8      889.96      976.95     13.78 o 
   0   2   8      532.48      592.76      6.63 o 
   1   2   8      162.16      163.76      2.42 o 
   2   2   8       14.80       13.96      1.16 o 
   3   2   8        2.03        1.73      0.52 o 
   4   2   8        3.73        3.24      2.17 o 
  -4   3   8        1.48        0.71      2.16 o 
  -3   3   8       48.96       64.25      1.80 o 
  -2   3   8        1.47        2.31      0.41 o 
  -1   3   8       28.38       29.16      0.78 o 
   0   3   8      468.56      542.88      5.64 o 
   1   3   8     1015.92     1077.58     11.76 o 
   2   3   8       10.11        8.93      1.22 o 
   3   3   8       22.75       21.53      1.34 o 
   4   3   8       14.72       11.38      2.41 o 
  -4   4   8        1.63        2.35      2.14 o 
  -3   4   8       73.22       78.13      1.75 o 
  -2   4   8       93.06       91.01      4.55 o 
  -1   4   8       16.63       21.23      0.88 o 
   0   4   8      297.69      328.13      4.11 o 
   1   4   8       54.78       58.90      1.14 o 
   2   4   8        1.72        0.65      0.70 o 
   3   4   8       68.22       66.15      3.06 o 
   4   4   8       76.30       68.33      4.19 o 
  -4   5   8        6.21        5.86      2.14 o 
  -3   5   8        1.04        2.13      1.05 o 
  -2   5   8       19.25       14.81      1.05 o 
  -1   5   8       39.40       39.32      1.61 o 
   0   5   8      237.27      258.34      3.50 o 
   1   5   8       51.22       59.95      1.78 o 
   2   5   8       10.73        6.12      2.35 o 
   3   5   8       34.33       38.18      1.86 o 
  -3   6   8       27.70       26.22      1.78 o 
  -2   6   8       45.76       40.05      1.27 o 
  -1   6   8        4.91       10.76      1.39 o 
   0   6   8      164.39      188.46      2.59 o 
   1   6   8       44.12       43.79      1.04 o 
   2   6   8        7.57        6.56      1.58 o 
   3   6   8       35.49       32.85      2.14 o 
  -3   7   8      136.75      149.86      2.42 o 
  -2   7   8        4.40        4.13      0.99 o 
  -1   7   8      108.08      103.94      2.53 o 
   0   7   8        5.63        7.36      0.96 o 
   1   7   8       55.08       57.10      1.99 o 
   2   7   8       34.63       33.85      1.92 o 
   3   7   8        1.41        3.07      1.98 o 
  -3   8   8        1.89        0.78      1.74 o 
  -2   8   8       44.85       43.26      1.45 o 
  -1   8   8       83.84       79.83      1.94 o 
   0   8   8      120.82      131.52      1.91 o 
   1   8   8        1.06       -0.18      1.36 o 
   2   8   8        2.44        2.85      1.80 o 
   3   8   8        0.77        0.63      2.04 o 
  -3   9   8        0.98        0.62      1.93 o 
  -2   9   8        9.04        9.40      1.42 o 
  -1   9   8      296.87      302.65      3.10 o 
   0   9   8       35.85       33.69      1.24 o 
   1   9   8      135.62      141.16      4.18 o 
   2   9   8        8.96       11.94      2.02 o 
   3   9   8        3.46        3.45      2.15 o 
  -3  10   8       15.01       12.45      2.19 o 
  -2  10   8       31.70       27.05      2.45 o 
  -1  10   8      446.06      445.62      4.80 o 
   0  10   8      310.60      310.26      5.22 o 
   1  10   8      123.12      130.94      4.91 o 
   2  10   8       47.39       46.28      2.38 o 
   3  10   8       14.74       16.39      2.45 o 
  -2  11   8       22.66       19.96      1.68 o 
  -1  11   8       10.27        8.67      1.60 o 
   0  11   8      102.81      106.48      2.55 o 
   1  11   8       82.64       97.12      3.33 o 
   2  11   8       15.62       16.60      2.36 o 
  -2  12   8       20.24       19.43      1.97 o 
  -1  12   8       17.66       19.57      2.69 o 
   0  12   8      213.09      220.55      7.76 o 
   1  12   8       17.67       17.94      2.30 o 
   2  12   8        0.39        0.49      2.62 o 
  -2  13   8        2.59        1.08      3.42 o 
  -1  13   8        2.90        0.90      2.16 o 
   0  13   8        5.34        5.64      2.71 o 
   1  13   8       64.11       76.45      3.78 o 
   2  13   8       14.15       12.93      2.44 o 
  -1  14   8        3.55        2.31      2.31 o 
   0  14   8        0.10        0.60      2.86 o 
   1  14   8       12.78       10.70      2.47 o 
  -1  15   8       13.81       17.20      3.59 o 
   0  15   8        5.81        4.78      3.07 o 
  -4   1   9       22.66       25.16      2.37 o 
  -3   1   9      192.72      223.20      3.92 o 
  -2   1   9      160.95      151.64      3.63 o 
  -1   1   9       57.41       52.22      2.66 o 
   0   1   9       36.30       29.77      1.06 o 
   1   1   9        1.13        0.39      0.98 o 
   2   1   9       11.70        9.63      1.31 o 
   3   1   9       10.46        8.86      0.91 o 
   4   1   9        0.00       -1.14      4.14 o 
  -4   2   9       24.00       28.56      2.40 o 
  -3   2   9       26.39       29.75      1.62 o 
  -2   2   9        6.48        6.55      0.62 o 
  -1   2   9        8.09        4.98      0.83 o 
   0   2   9      194.08      195.15      4.63 o 
   1   2   9        3.08        3.75      1.11 o 
   2   2   9      128.76      125.58      2.01 o 
   3   2   9        5.72        5.08      0.87 o 
   4   2   9       18.00       16.08      2.54 o 
  -4   3   9       42.98       46.57      2.43 o 
  -3   3   9      376.77      454.60      7.30 o 
  -2   3   9       17.60       18.23      0.52 o 
  -1   3   9      417.12      428.84      8.36 o 
   0   3   9       16.29       19.55      1.11 o 
   1   3   9       10.70       10.89      1.22 o 
   2   3   9        3.63        3.42      1.58 o 
   3   3   9       12.99       10.89      1.32 o 
  -3   4   9       27.10       24.24      1.98 o 
  -2   4   9       41.51       41.32      1.80 o 
  -1   4   9       27.86       29.70      0.92 o 
   0   4   9      271.38      296.07      2.04 o 
   1   4   9       31.77       34.12      1.61 o 
   2   4   9       20.36       21.76      1.78 o 
   3   4   9        8.25        6.70      1.79 o 
  -3   5   9      184.47      207.94      3.64 o 
  -2   5   9       78.21       66.20      4.26 o 
  -1   5   9       64.47       63.41      1.38 o 
   0   5   9       11.04       10.52      1.04 o 
   1   5   9       30.75       31.97      0.91 o 
   2   5   9        8.22        6.73      0.87 o 
   3   5   9        1.42        1.82      2.06 o 
  -3   6   9        8.14        7.83      2.24 o 
  -2   6   9        0.85        0.19      0.94 o 
  -1   6   9       66.68       68.63      1.38 o 
   0   6   9       12.18       14.96      0.93 o 
   1   6   9       95.43      103.42      3.23 o 
   2   6   9        1.24        1.31      0.78 o 
   3   6   9        1.33        0.71      1.97 o 
  -3   7   9        5.87        7.19      1.60 o 
  -2   7   9       65.33       63.10      2.25 o 
  -1   7   9      126.41      124.65      2.90 o 
   0   7   9      210.21      212.34      3.25 o 
   1   7   9       16.38       17.55      1.13 o 
   2   7   9       56.08       56.11      2.07 o 
   3   7   9       15.41       15.41      2.06 o 
  -3   8   9        5.23        3.79      1.73 o 
  -2   8   9       36.94       34.11      1.37 o 
  -1   8   9       13.44       18.99      2.90 o 
   0   8   9       87.94       87.98      2.01 o 
   1   8   9       44.23       43.59      1.82 o 
   2   8   9       69.64       82.53      3.57 o 
   3   8   9        0.11        0.90      2.17 o 
  -3   9   9        0.04        0.48      1.93 o 
  -2   9   9        0.06       -0.75      2.80 o 
  -1   9   9      362.05      369.68      6.27 o 
   0   9   9      126.47      126.76      2.25 o 
   1   9   9       20.06       20.02      1.62 o 
   2   9   9       54.62       55.21      2.69 o 
   3   9   9      108.15      113.97      2.93 o 
  -3  10   9        0.05       -0.28      2.18 o 
  -2  10   9       12.59       11.48      2.46 o 
  -1  10   9       99.80       99.39      1.85 o 
   0  10   9       57.96       61.24      1.80 o 
   1  10   9        5.40        6.42      1.62 o 
   2  10   9       23.77       21.54      2.36 o 
   3  10   9        0.00       -0.82      2.41 o 
  -2  11   9       50.47       47.63      2.84 o 
  -1  11   9      153.31      135.25      3.30 o 
   0  11   9       17.51       17.03      1.90 o 
   1  11   9        0.75        0.14      1.85 o 
   2  11   9       93.17       98.71      2.82 o 
  -2  12   9        7.13        4.41      2.60 o 
  -1  12   9       14.58       14.19      2.16 o 
   0  12   9      108.65      112.23      2.45 o 
   1  12   9       20.41       19.86      2.47 o 
   2  12   9        0.04        0.66      2.35 o 
  -2  13   9        3.12        4.38      5.81 o 
  -1  13   9        0.24        0.90      2.21 o 
   0  13   9        2.60        2.73      2.01 o 
   1  13   9        1.20       -0.43      2.32 o 
  -1  14   9        4.07        4.08      2.39 o 
   0  14   9        0.59        0.42      2.46 o 
   1  14   9       53.95       66.73      3.33 o 
   0  15   9        0.06       -0.43      2.57 o 
  -4   0  10        0.12       -0.18      4.61 o 
  -3   0  10      214.54      255.06      3.90 o 
  -2   0  10      212.41      208.51      2.41 o 
  -1   0  10       31.33       17.43      2.71 o 
   0   0  10      305.03      327.00      9.53 o 
   1   0  10      989.96     1068.49     22.14 o 
   2   0  10        0.00       -0.06      2.73 o 
   3   0  10       13.53       12.66      1.53 o 
  -4   1  10        0.61       -0.24      2.22 o 
  -3   1  10        2.89        3.62      0.81 o 
  -2   1  10        0.12        0.28      0.86 o 
  -1   1  10      136.58      126.01      7.24 o 
   0   1  10      126.72      138.55      1.52 o 
   1   1  10      134.36      147.20      4.13 o 
   2   1  10       30.70       28.79      2.76 o 
   3   1  10        7.75        6.04      1.02 o 
  -3   2  10        6.25        5.70      1.56 o 
  -2   2  10       81.32       83.92      2.48 o 
  -1   2  10        7.69        7.49      0.78 o 
   0   2  10      222.94      243.04      2.67 o 
   1   2  10       12.70       11.27      1.11 o 
   2   2  10       90.60       93.63      2.13 o 
   3   2  10        0.08       -0.31      1.31 o 
  -3   3  10        0.03       -0.58      1.63 o 
  -2   3  10       43.68       44.56      2.08 o 
  -1   3  10      197.65      195.60      4.44 o 
   0   3  10        0.17        2.10      0.94 o 
   1   3  10      100.93      111.00      2.08 o 
   2   3  10        3.75        3.97      1.47 o 
   3   3  10        0.13        0.71      1.71 o 
  -3   4  10        0.64        0.37      1.90 o 
  -2   4  10      113.78      125.73      3.27 o 
  -1   4  10       22.84       22.74      0.97 o 
   0   4  10       73.75       78.01      1.33 o 
   1   4  10       88.11       98.19      1.37 o 
   2   4  10      116.34      126.08      2.47 o 
   3   4  10        0.01       -0.57      1.77 o 
  -3   5  10        1.15        0.64      2.02 o 
  -2   5  10       38.42       27.58      2.81 o 
  -1   5  10       59.12       59.69      1.23 o 
   0   5  10        9.98        8.51      1.07 o 
   1   5  10      407.82      444.08      5.95 o 
   2   5  10       15.90       15.42      1.20 o 
   3   5  10        0.00        0.35      2.49 o 
  -3   6  10        6.69        5.42      2.13 o 
  -2   6  10       47.67       41.93      1.30 o 
  -1   6  10        4.06        2.90      1.06 o 
   0   6  10        0.01        0.87      1.19 o 
   1   6  10        1.80        1.48      1.07 o 
   2   6  10        3.63        3.60      1.03 o 
   3   6  10        0.19        1.24      2.60 o 
  -3   7  10        0.08        0.81      2.33 o 
  -2   7  10        0.64        1.50      1.02 o 
  -1   7  10       53.59       62.22      1.57 o 
   0   7  10        4.76        4.88      1.13 o 
   1   7  10        1.51        1.39      1.13 o 
   2   7  10        1.41        1.92      1.06 o 
   3   7  10        8.04       10.88      2.19 o 
  -3   8  10       29.17       33.72      2.82 o 
  -2   8  10       10.01        3.81      2.35 o 
  -1   8  10       64.38       66.56      2.71 o 
   0   8  10      132.46      137.79      1.80 o 
   1   8  10        0.99        1.65      1.23 o 
   2   8  10       78.44       86.12      3.20 o 
   3   8  10        5.62        6.91      2.30 o 
  -3   9  10       12.42       17.01      2.83 o 
  -2   9  10       63.23       48.35      2.68 o 
  -1   9  10       78.88       72.09      2.18 o 
   0   9  10      101.68       96.49      3.40 o 
   1   9  10      314.61      324.01      5.14 o 
   2   9  10        3.16        3.00      2.05 o 
   3   9  10        9.92       11.56      2.50 o 
  -2  10  10        5.63        6.07      2.46 o 
  -1  10  10        8.60        8.29      1.43 o 
   0  10  10       76.26       84.94      1.88 o 
   1  10  10       28.31       30.06      1.82 o 
   2  10  10       53.26       55.98      2.56 o 
  -2  11  10        3.72        5.65      2.60 o 
  -1  11  10        4.14        3.23      1.65 o 
   0  11  10        0.08        1.05      1.55 o 
   1  11  10       52.84       51.78      3.55 o 
   2  11  10        0.96        0.08      2.26 o 
  -2  12  10       27.82       24.13      2.91 o 
  -1  12  10        0.91       -0.51      1.92 o 
   0  12  10       46.37       43.48      2.18 o 
   1  12  10       36.26       38.23      2.48 o 
   2  12  10        3.73        2.75      2.43 o 
  -1  13  10        6.08        6.35      2.27 o 
   0  13  10        2.01        2.63      2.02 o 
   1  13  10       53.63       51.86      3.00 o 
  -1  14  10        0.19       -0.15      2.47 o 
   0  14  10        7.70       10.91      2.23 o 
   1  14  10        8.57        7.51      2.55 o 
  -3   1  11       65.45       69.03      2.68 o 
  -2   1  11       58.41       58.44      1.78 o 
  -1   1  11       24.42       24.32      0.93 o 
   0   1  11      181.13      178.03      2.81 o 
   1   1  11       33.68       35.49      1.47 o 
   2   1  11        0.01        0.43      3.07 o 
   3   1  11        1.35        2.17      1.58 o 
  -3   2  11       46.76       46.86      1.88 o 
  -2   2  11      772.18      764.66      5.72 o 
  -1   2  11      174.06      149.95      2.96 o 
   0   2  11      115.40      126.07      2.61 o 
   1   2  11       40.06       44.05      1.23 o 
   2   2  11      156.76      159.89      3.23 o 
   3   2  11       32.67       29.71      2.35 o 
  -3   3  11       90.47       90.02      2.18 o 
  -2   3  11      150.03      136.94      4.22 o 
  -1   3  11       11.62       11.81      0.84 o 
   0   3  11       67.59       75.77      1.09 o 
   1   3  11       17.84       19.48      1.27 o 
   2   3  11        0.00       -0.65      1.57 o 
   3   3  11        7.33        7.40      1.87 o 
  -3   4  11        6.10        6.41      1.95 o 
  -2   4  11      214.11      198.70      5.33 o 
  -1   4  11        7.63        9.29      0.92 o 
   0   4  11       24.59       26.53      1.12 o 
   1   4  11       14.95       13.41      1.15 o 
   2   4  11        8.56        7.48      1.13 o 
   3   4  11        4.02        1.43      1.83 o 
  -3   5  11       33.81       31.99      2.31 o 
  -2   5  11       42.86       34.05      1.52 o 
  -1   5  11        8.77        8.93      1.06 o 
   0   5  11       25.18       23.85      1.25 o 
   1   5  11       10.12       10.81      1.21 o 
   2   5  11        2.18        1.62      0.78 o 
   3   5  11        0.08       -0.42      2.14 o 
  -3   6  11        5.73        4.22      2.28 o 
  -2   6  11      299.69      291.23     11.91 o 
  -1   6  11       73.07       63.82      2.18 o 
   0   6  11       22.69       25.45      1.31 o 
   1   6  11       75.55       71.37      1.58 o 
   2   6  11        3.77        3.94      1.31 o 
   3   6  11        2.96        3.63      2.32 o 
  -3   7  11        0.49       -0.87      2.78 o 
  -2   7  11        0.05       -0.33      1.16 o 
  -1   7  11      253.39      255.88      5.47 o 
   0   7  11      173.85      182.31      3.50 o 
   1   7  11      137.27      139.89      3.25 o 
   2   7  11      102.43      118.59      2.65 o 
   3   7  11       17.86       19.15      3.11 o 
  -3   8  11        0.27        1.08      2.61 o 
  -2   8  11       18.65       18.12      1.68 o 
  -1   8  11        0.85       -0.23      1.39 o 
   0   8  11       79.02       82.42      1.65 o 
   1   8  11        9.10       12.22      1.38 o 
   2   8  11        3.51        3.48      1.28 o 
   3   8  11        3.70        3.16      2.36 o 
  -2   9  11        0.03        0.29      1.78 o 
  -1   9  11       39.09       32.38      1.57 o 
   0   9  11       89.62       93.55      1.89 o 
   1   9  11       23.45       21.14      1.45 o 
   2   9  11        0.76        0.33      2.11 o 
  -2  10  11        5.03        2.65      1.95 o 
  -1  10  11        1.57        1.19      1.87 o 
   0  10  11      436.52      464.54      8.30 o 
   1  10  11       58.15       68.98      2.06 o 
   2  10  11        0.16        0.02      2.28 o 
  -2  11  11        0.02       -0.65      2.05 o 
  -1  11  11        1.35        2.36      1.65 o 
   0  11  11       59.81       67.00      2.51 o 
   1  11  11       37.40       38.61      2.35 o 
   2  11  11        1.27        1.32      2.54 o 
  -2  12  11        1.23        0.74      2.72 o 
  -1  12  11        0.13        0.11      1.78 o 
   0  12  11       19.06       19.66      2.05 o 
   1  12  11       10.30       12.64      2.04 o 
  -1  13  11       10.35       10.22      2.14 o 
   0  13  11       16.02       20.86      2.49 o 
   1  13  11       45.78       54.44      2.85 o 
   0  14  11        5.27        7.34      2.24 o 
  -3   0  12       14.94       17.41      2.85 o 
  -1   0  12      460.76      470.45     13.02 o 
   0   0  12       77.40       78.64      1.99 o 
   1   0  12       29.21       26.72      2.15 o 
   2   0  12        8.02       10.36      3.20 o 
   3   0  12       15.51       13.39      3.83 o 
  -3   1  12        0.07        0.13      1.54 o 
  -2   1  12      183.39      179.26     14.37 o 
  -1   1  12        0.10       -0.23      0.94 o 
   0   1  12       53.94       54.28      1.17 o 
   1   1  12      189.27      201.96      3.40 o 
   2   1  12      103.17      117.33      3.02 o 
   3   1  12       18.58       17.85      2.71 o 
  -3   2  12        2.99        2.32      1.69 o 
  -2   2  12        2.66        1.46      1.27 o 
  -1   2  12       24.92       26.91      1.24 o 
   0   2  12      184.27      185.34      1.60 o 
   1   2  12        6.72        6.30      1.12 o 
   2   2  12       16.82       15.15      1.70 o 
   3   2  12        1.75        0.71      2.21 o 
  -3   3  12        2.52        1.45      1.76 o 
  -2   3  12       15.01       11.61      1.09 o 
  -1   3  12      178.12      189.94      4.29 o 
   0   3  12       22.78       24.81      0.97 o 
   1   3  12        0.02        0.79      1.29 o 
   2   3  12        0.34       -0.19      1.67 o 
   3   3  12        6.90        7.34      2.39 o 
  -3   4  12        4.38        6.05      2.07 o 
  -2   4  12        1.02        0.05      0.76 o 
  -1   4  12       12.71       12.57      0.92 o 
   0   4  12       72.98       77.14      2.12 o 
   1   4  12       38.04       37.41      1.55 o 
   2   4  12       67.30       65.55      1.48 o 
   3   4  12        1.68        0.34      1.94 o 
  -3   5  12        8.29       11.56      2.21 o 
  -2   5  12        2.60        1.10      0.98 o 
  -1   5  12      103.94      111.25      2.52 o 
   0   5  12        3.59        3.18      1.30 o 
   1   5  12       29.93       33.56      1.57 o 
   2   5  12        1.12        0.36      0.99 o 
   3   5  12        0.40        1.40      2.02 o 
  -3   6  12        0.09        0.32      3.40 o 
  -2   6  12        6.52        4.51      0.85 o 
  -1   6  12        5.55        3.52      1.16 o 
   0   6  12        3.82        2.77      1.39 o 
   1   6  12        8.73        9.01      1.31 o 
   2   6  12       45.81       48.44      2.13 o 
   3   6  12        3.10        3.77      2.09 o 
  -3   7  12       25.06       26.24      2.80 o 
  -2   7  12       37.21       32.78      1.80 o 
  -1   7  12        0.02        0.43      1.39 o 
   0   7  12       19.50       16.91      1.58 o 
   1   7  12       41.69       39.67      1.77 o 
   2   7  12        2.93        3.44      2.19 o 
   3   7  12       14.39       20.38      3.15 o 
  -2   8  12        0.16        1.34      3.04 o 
  -1   8  12        1.66        1.54      1.38 o 
   0   8  12        1.73        1.07      1.63 o 
   1   8  12       69.68       66.78      2.75 o 
   2   8  12       87.45       84.70      5.31 o 
  -2   9  12        4.23        2.92      2.58 o 
  -1   9  12        4.29        3.16      1.70 o 
   0   9  12       16.10       19.19      1.58 o 
   1   9  12        0.08        0.39      1.45 o 
   2   9  12        0.26       -0.74      2.19 o 
  -2  10  12       10.93       13.53      2.73 o 
  -1  10  12       22.58       20.05      1.97 o 
   0  10  12        0.39       -0.19      1.73 o 
   1  10  12       16.41       19.90      1.87 o 
   2  10  12       31.75       33.16      2.57 o 
  -2  11  12        0.26        0.61      2.75 o 
  -1  11  12        2.59        2.61      2.02 o 
   0  11  12        0.17       -0.81      1.72 o 
   1  11  12       38.60       37.83      2.07 o 
   2  11  12        7.05        6.17      2.42 o 
  -1  12  12       23.33       25.46      2.88 o 
   0  12  12       11.91       11.40      1.88 o 
   1  12  12       26.34       22.44      2.10 o 
   0  13  12        0.15        1.55      2.13 o 
  -3   1  13        1.45        1.46      2.56 o 
  -2   1  13       36.92       36.20      2.09 o 
  -1   1  13      347.27      352.62     10.52 o 
   0   1  13       72.25       62.33      1.59 o 
   1   1  13        7.23        5.27      2.49 o 
   2   1  13       63.57       62.46      2.86 o 
   3   1  13       33.74       28.72      3.08 o 
  -3   2  13        1.51        3.33      1.78 o 
  -2   2  13       88.60       78.07      1.89 o 
  -1   2  13      209.08      192.20      6.37 o 
   0   2  13        9.42        8.92      1.22 o 
   1   2  13        1.02        2.74      1.87 o 
   2   2  13        0.03       -0.74      2.15 o 
   3   2  13        9.47        6.62      2.46 o 
  -3   3  13        0.08       -0.32      1.80 o 
  -2   3  13       35.55       35.27      1.71 o 
  -1   3  13      169.47      179.20      4.09 o 
   0   3  13       89.81       95.11      1.90 o 
   1   3  13       15.24       15.31      1.63 o 
   2   3  13        9.58       10.39      1.80 o 
   3   3  13        8.54        8.15      2.50 o 
  -3   4  13       10.92       12.85      2.23 o 
  -2   4  13      156.50      127.13      8.15 o 
  -1   4  13      377.48      374.26      8.38 o 
   0   4  13      126.87      133.13      1.59 o 
   1   4  13       17.88       18.39      1.45 o 
   2   4  13        8.39        9.94      1.42 o 
   3   4  13        0.74        0.49      2.43 o 
  -3   5  13        7.00       12.57      2.36 o 
  -2   5  13        2.38        2.75      1.53 o 
  -1   5  13       64.75       55.39      1.51 o 
   0   5  13        3.60        5.68      1.35 o 
   1   5  13       86.68       91.37      2.34 o 
   2   5  13       37.23       35.04      1.91 o 
   3   5  13        1.59        0.64      2.17 o 
  -3   6  13        6.16        5.86      2.53 o 
  -2   6  13        9.09        6.42      1.67 o 
  -1   6  13      108.91      111.64      4.51 o 
   0   6  13       28.86       24.41      1.58 o 
   1   6  13        1.37        0.57      1.38 o 
   2   6  13       32.17       27.10      1.61 o 
  -2   7  13       10.08        8.26      2.62 o 
  -1   7  13       10.47        9.36      1.47 o 
   0   7  13       48.71       49.03      1.81 o 
   1   7  13       21.32       20.38      1.97 o 
   2   7  13       58.12       53.39      3.46 o 
  -2   8  13        0.14        0.90      2.64 o 
  -1   8  13        2.90        2.80      1.53 o 
   0   8  13      237.17      237.83      5.79 o 
   1   8  13      169.67      179.99      6.61 o 
   2   8  13       56.57       58.14      3.30 o 
  -2   9  13        8.05        8.63      2.81 o 
  -1   9  13       32.22       25.73      1.87 o 
   0   9  13        0.00       -0.30      1.71 o 
   1   9  13       53.87       52.61      1.69 o 
   2   9  13        0.01        0.57      3.11 o 
  -2  10  13       19.22       25.26      2.98 o 
  -1  10  13       29.35       21.51      1.84 o 
   0  10  13        3.44        4.87      1.92 o 
   1  10  13        8.36        8.15      1.58 o 
   2  10  13        4.95        3.88      2.47 o 
  -1  11  13        1.52        1.04      2.02 o 
   0  11  13        7.06        6.04      1.75 o 
   1  11  13       45.95       47.99      2.46 o 
  -1  12  13        5.09        8.11      2.25 o 
   0  12  13        1.20        0.71      1.84 o 
   1  12  13       11.20       14.96      2.12 o 
  -3   0  14        0.03        0.02      3.22 o 
  -2   0  14       14.19       12.49      2.27 o 
  -1   0  14      561.77      600.74      9.09 o 
   0   0  14        6.99        4.21      1.80 o 
   1   0  14      286.80      297.42      5.85 o 
   2   0  14       71.05       77.83      4.66 o 
   3   0  14       28.82       28.05      4.58 o 
  -3   1  14        0.79        0.95      2.65 o 
  -2   1  14        4.63        3.50      1.43 o 
  -1   1  14       85.93       80.17      2.49 o 
   0   1  14      304.12      313.09      4.09 o 
   1   1  14        7.56        8.18      2.41 o 
   2   1  14        2.45        1.13      2.61 o 
   3   1  14        4.11        2.94      2.93 o 
  -3   2  14        0.00        0.74      2.67 o 
  -2   2  14        2.71        2.17      1.63 o 
  -1   2  14      172.64      174.36      7.82 o 
   0   2  14        0.90        0.08      1.31 o 
   1   2  14        0.07       -0.15      1.99 o 
   2   2  14        0.01        2.25      3.60 o 
   3   2  14       13.89       13.24      2.62 o 
  -3   3  14        0.51        1.39      2.70 o 
  -2   3  14       14.10       14.68      1.58 o 
  -1   3  14       25.34       26.57      1.60 o 
   0   3  14        0.02       -0.83      1.41 o 
   1   3  14        0.01        0.65      1.56 o 
   2   3  14        9.11        8.99      1.90 o 
   3   3  14        0.19        0.76      3.03 o 
  -3   4  14        8.37       10.20      2.38 o 
  -2   4  14        4.20        2.08      1.57 o 
  -1   4  14       45.60       40.44      1.90 o 
   0   4  14       57.79       61.37      1.58 o 
   1   4  14        0.08        0.97      1.46 o 
   2   4  14        3.81        4.08      1.51 o 
  -3   5  14        2.78        2.69      2.44 o 
  -2   5  14        0.01        1.65      1.59 o 
  -1   5  14       20.95       20.30      1.28 o 
   0   5  14       18.51       19.16      1.76 o 
   1   5  14        0.25       -0.08      1.66 o 
   2   5  14        0.85        0.26      1.26 o 
  -2   6  14        4.68        2.71      1.60 o 
  -1   6  14       95.69       84.11      2.03 o 
   0   6  14        3.01        2.82      1.77 o 
   1   6  14       61.10       62.41      1.78 o 
   2   6  14       15.44       14.40      1.85 o 
  -2   7  14        3.95        4.33      1.89 o 
  -1   7  14       39.10       42.73      1.73 o 
   0   7  14       45.37       42.66      1.86 o 
   1   7  14       16.55       19.76      1.73 o 
   2   7  14       21.65       20.67      3.49 o 
  -2   8  14        1.23        3.34      2.81 o 
  -1   8  14       14.24       13.96      1.61 o 
   0   8  14       10.27        9.11      1.80 o 
   1   8  14        0.66        1.85      1.78 o 
   2   8  14        0.19        0.76      2.93 o 
  -2   9  14        8.73        7.11      2.96 o 
  -1   9  14        0.24       -0.17      2.07 o 
   0   9  14        0.32       -0.17      1.79 o 
   1   9  14       10.74        9.17      1.83 o 
   2   9  14        8.11        8.75      3.16 o 
  -1  10  14        2.61        2.10      1.78 o 
   0  10  14        0.11        2.01      2.59 o 
   1  10  14       35.32       33.53      2.01 o 
  -1  11  14        0.12        0.06      2.22 o 
   0  11  14        0.13        0.39      2.36 o 
   1  11  14       14.10       15.19      2.07 o 
  -3   1  15        3.64        3.58      2.83 o 
  -2   1  15       12.61       12.23      1.57 o 
  -1   1  15        3.46        3.99      1.14 o 
   0   1  15        1.98        3.38      1.34 o 
   1   1  15        7.52        5.47      2.63 o 
   2   1  15        4.15        5.67      2.81 o 
  -3   2  15        3.30        8.41      2.86 o 
  -2   2  15        0.81        0.28      1.46 o 
  -1   2  15        0.11        0.42      1.22 o 
   0   2  15      108.39      119.20      2.31 o 
   1   2  15       15.42       12.80      2.30 o 
   2   2  15       29.02       23.20      2.59 o 
  -2   3  15        1.17        1.45      1.40 o 
  -1   3  15       60.57       49.39      1.79 o 
   0   3  15      342.13      362.99      9.32 o 
   1   3  15       71.41       71.47      2.77 o 
   2   3  15        2.14        1.80      2.48 o 
  -2   4  15        3.56        3.44      1.42 o 
  -1   4  15       57.82       52.35      2.34 o 
   0   4  15        2.66        1.54      1.28 o 
   1   4  15        5.93        5.08      1.60 o 
   2   4  15       11.39       10.38      1.67 o 
  -2   5  15        1.55        2.56      1.84 o 
  -1   5  15       48.79       46.33      2.16 o 
   0   5  15      119.46      126.00      2.93 o 
   1   5  15        9.50        6.67      1.66 o 
   2   5  15        3.23        2.87      1.73 o 
  -2   6  15       32.34       43.64      2.93 o 
  -1   6  15        3.86        4.78      1.34 o 
   0   6  15       29.21       34.52      2.35 o 
   1   6  15       85.87       82.96      2.25 o 
   2   6  15       54.92       59.22      3.77 o 
  -2   7  15        0.02        4.13      3.49 o 
  -1   7  15       14.03       15.67      1.61 o 
   0   7  15       15.46       16.60      1.80 o 
   1   7  15       18.96       16.91      2.36 o 
   2   7  15       19.99       19.60      3.21 o 
  -2   8  15        2.62        2.02      2.93 o 
  -1   8  15        4.86        4.71      1.69 o 
   0   8  15        7.90        3.70      1.83 o 
   1   8  15       10.94        7.44      1.82 o 
  -1   9  15        0.42        0.97      1.79 o 
   0   9  15        0.47        0.62      1.92 o 
   1   9  15       15.26       14.70      2.16 o 
  -1  10  15       14.08       20.25      3.07 o 
   0  10  15        1.94        1.10      2.05 o 
   1  10  15       18.02       16.85      2.53 o 
  -2   0  16        2.83        0.44      2.63 o 
  -1   0  16        5.31        6.78      3.12 o 
   0   0  16       12.14       13.73      1.95 o 
   1   0  16      239.17      256.00      6.28 o 
   2   0  16        4.80        2.74      4.18 o 
  -2   1  16        1.07        0.39      1.61 o 
  -1   1  16        1.23       -0.14      2.00 o 
   0   1  16      397.90      429.59      8.23 o 
   1   1  16       56.04       54.92      2.79 o 
   2   1  16       16.38       14.03      3.15 o 
  -2   2  16        1.83        1.01      2.02 o 
  -1   2  16       18.00       17.08      1.72 o 
   0   2  16       42.14       43.54      2.39 o 
   1   2  16       46.29       46.97      2.73 o 
   2   2  16        2.48        2.96      2.66 o 
  -2   3  16        0.56        0.27      1.87 o 
  -1   3  16        0.47        0.06      1.86 o 
   0   3  16       38.31       38.60      2.64 o 
   1   3  16       29.12       25.58      2.64 o 
   2   3  16        1.79       -0.36      2.68 o 
  -2   4  16        0.94        0.25      2.57 o 
  -1   4  16       13.36        8.20      2.17 o 
   0   4  16        3.93        1.67      2.07 o 
   1   4  16        4.64        6.09      1.70 o 
   2   4  16       14.60       17.29      2.87 o 
  -2   5  16        4.87        5.86      2.67 o 
  -1   5  16       20.75       16.90      2.10 o 
   0   5  16      100.30      100.59      3.45 o 
   1   5  16       33.54       32.18      1.91 o 
   2   5  16        3.33        3.39      2.24 o 
  -2   6  16        5.15        7.88      2.85 o 
  -1   6  16        5.12        2.65      2.14 o 
   0   6  16       15.91       15.09      1.71 o 
   1   6  16        2.31        0.58      1.58 o 
   2   6  16        0.44        0.30      2.32 o 
  -1   7  16        2.22        3.24      2.29 o 
   0   7  16       66.67       69.77      3.24 o 
   1   7  16        3.54        1.84      1.88 o 
  -1   8  16        0.02        0.06      3.36 o 
   0   8  16        6.41        6.65      1.97 o 
   1   8  16        0.04        0.45      1.92 o 
  -1   9  16       11.83       13.79      3.07 o 
   0   9  16       13.16       10.69      2.06 o 
   1   9  16       38.51       38.05      3.96 o 
  -2   1  17        6.78        8.35      3.01 o 
  -1   1  17        2.51        3.75      1.93 o 
   0   1  17        0.10        0.77      2.49 o 
   1   1  17        4.21        3.86      2.62 o 
   2   1  17        9.79        8.20      2.86 o 
  -2   2  17       14.76       15.71      3.18 o 
  -1   2  17        9.16        9.07      1.78 o 
   0   2  17        2.47        5.79      2.53 o 
   1   2  17        5.08        1.95      2.62 o 
   2   2  17        0.03        2.52      2.87 o 
  -2   3  17        4.70        7.95      2.67 o 
  -1   3  17        2.95        3.12      2.30 o 
   0   3  17        0.90        2.58      2.58 o 
   1   3  17       23.01       22.07      2.84 o 
   2   3  17        0.43       -0.34      2.84 o 
  -2   4  17        2.12       -0.38      2.74 o 
  -1   4  17        0.73        0.25      2.27 o 
   0   4  17       55.03       56.41      2.58 o 
   1   4  17       96.43      107.78      3.89 o 
  -1   5  17        5.48        6.00      2.19 o 
   0   5  17       18.68       18.24      2.40 o 
   1   5  17       26.75       25.26      1.94 o 
  -1   6  17        3.93        4.74      2.29 o 
   0   6  17        0.23        1.72      1.89 o 
   1   6  17        0.76        0.79      1.76 o 
  -1   7  17        0.10       -0.16      2.43 o 
   0   7  17       19.04       15.98      1.88 o 
   1   7  17       23.29       22.12      1.97 o 
   0   8  17        6.11        6.43      2.02 o 
  -1   0  18        2.03        1.07      3.01 o 
   0   0  18       12.62       15.11      3.36 o 
   1   0  18       79.06       78.29      5.48 o 
  -1   1  18        0.56       -0.73      2.04 o 
   0   1  18        2.80        3.25      2.64 o 
   1   1  18       45.07       47.45      3.12 o 
  -1   2  18        9.32        7.65      1.96 o 
   0   2  18        3.48        4.06      2.71 o 
   1   2  18      135.23      149.27      6.79 o 
  -1   3  18        3.02        2.83      2.51 o 
   0   3  18        0.10       -0.07      2.38 o 
   1   3  18       22.29       24.52      3.04 o 
  -1   4  18        0.05       -0.73      2.50 o 
   0   4  18        0.02       -0.62      2.71 o 
   1   4  18        3.40        4.10      2.42 o 
  -1   5  18        2.42        3.93      2.33 o 
   0   5  18       26.28       25.41      2.53 o 
   1   5  18        6.42        2.96      2.41 o 
  -1   6  18        3.94        5.85      2.49 o 
   0   6  18        0.38        0.32      1.79 o 
  -1   1  19        4.67        5.47      2.31 o 
   0   1  19        1.88        1.66      2.52 o 
   1   1  19        0.62        0.08      2.93 o 
  -1   2  19        8.62       10.24      2.17 o 
   0   2  19        2.06        0.29      2.94 o 
   1   2  19        1.66        1.05      3.00 o 
  -1   3  19        2.63        1.85      2.34 o 
   0   3  19        1.19        1.84      2.97 o 
   0   4  19        2.56        2.25      2.53 o 
                                                 
